# Supplementary material for: RBM15/IGF2BP2–PTPRH m6A regulatory axis in non-small cell lung cancer
Source: Cell Oncol (Dordr). 2026 May 11;49(3):85. doi: 10.1007/s13402-026-01217-2 (PMC13250017; doi:10.1007/s13402-026-01217-2)
Supplement: Supplementary file 2 — Supplementary material 2 [file 13402_2026_1217_MOESM2_ESM.xlsx]

## Sheet: Sheet1
Table S3. Mass spectrometry analysis of proteins pulled down by the PTPRH-specific probe
Protein_ID	Gene	PepIsUnique	Coverage	Description	Unique_Peptide_Num	PeptideSeqs	Abundance	iBAQ	Mol. weight
sp|O00425|IF2B3_HUMAN	IGF2BP3	1;1;1;1;1;1;1;1;1;1;1;1;1;1;1;1;1;1;1;1;1;1;1;1;1;1;1;1;1;1;1	0.5872	Insulin-like growth factor 2 mRNA-binding protein 3	31	AEEEIMK;AIEALSGK;AIEALSGKIELHGKPIEVEHSVPK;ALQSGPPQSR;DAKIPVSGPFLVK;DQTPDENDQVVVK;EAQDIKFTEEIPLK;GNVETCAKAEEEIMK;GNVETCAKAEEEIMKK;IAPAEAPDAK;IELHGKPIEVEHSVPK;IELHGKPIEVEHSVPKR;IKEENFVSPK;IKEENFVSPKEEVK;IPVSGPFLVK;ITGHFYACQVAQR;ITISPLQELTLYNPER;KIEQDTDTKITISPLQELTLYNPER;KIQEILTQVK;LLVPTQFVGAIIGKEGATIR;LYIGNLSENAAPSDLESIFK;LYIGNLSENAAPSDLESIFKDAK;LYIGNLSENAAPSDLESIFKDAKIPVSGPFLVK;QALDKLNGFQLENFTLK;Q…	3617431176	1.06395e+08	63647.6
sp|O00571|DDX3X_HUMAN	DDX3X	1;1;1;1;1;1;1;1;1;1;1;1;1;1;1	0.5921	ATP-dependent RNA helicase DDX3X	15	DSLTLVFVETK;DYRQSSGASSSSFSSSR;GFYDKDSSGWSSSK;GLDISNVK;HAIPIIKEK;NINITKDLLDLLVEAK;QSSGASSSSFSSSR;SDYDGIGSR;SDYDGIGSRGDR;SFLLDLLNATGK;SSFFSDR;SSFFSDRGSGSR;VGNLGLATSFFNER;VVWVEESDKR;WCDKSDEDDWSKPLPPSER	981544312	2.45386e+07	73180
sp|O60506|HNRPQ_HUMAN	SYNCRIP	1;1;1;1;1;1;1;1;1;1;1;1;1;1;1;1;1;1;1;1;1;1;1;1;1;1;1	0.504	Heterogeneous nuclear ribonucleoprotein Q	27	AFSQFGKLER;AIEALKEFNEDGALAVLQQFK;AIEALKEFNEDGALAVLQQFKDSDLSHVQNK;AMEEMNGKDLEGENIEIVFAKPPDQK;DLEGENIEIVFAKPPDQK;DYAFIHFDERDGAVK;EAAQEAVKLYNNHEIR;EFNEDGALAVLQQFKDSDLSHVQNK;EQILEEFSK;GFCFLEYEDHKTAAQAR;GYAFVTFCTK;KYGGPPPDSVYSGQQPSVGTEIFVGK;KYGGPPPDSVYSGQQPSVGTEIFVGKIPR;LDEIYVAGLVAHSDLDER;LKDYAFIHFDER;LKDYAFIHFDERDGAVK;LMMDPLTGLNR;LYNNHEIR;NLANTVTEEILEK;TKEQILEEFSK;VAEKLDEIYVAGLVAHSDLDER;VKVWGNVGTVEWA…	3970594250	1.0181e+08	69541.6
sp|O95758|PTBP3_HUMAN	PTBP3	1;1;1;1;1;1;1;1;1;1;1;1;1;1;1	0.4728	Polypyrimidine tract-binding protein 3	15	AQAALQAVSAVQSGSLALSGGPSNEGTVLPGQSPVLR;EGQEDQGLTKDFSNSPLHR;ELKTDNLPNQAR;ENALVQMADANQAQLAMNHLSGQR;GKSQAFLEMASEEAAVTMVNYYTPITPHLR;HQAVQLPR;IPCDVTEAEIISLGLPFGK;KIPCDVTEAEIISLGLPFGK;MALDGQNIYNACCTLR;NFQNIFPPSATLHLSNIPPSVTVDDLK;NLFIEAGCSVK;NNQFQALLQYADPVNAHYAK;SQAFLEMASEEAAVTMVNYYTPITPHLR;SQPVYIQYSNHR;TDNLPNQAR	2734788350	1.43936e+08	59634
sp|P00338|LDHA_HUMAN	LDHA	1;1;1;1;1;1;1;1;1;1;1;1;1;1;1;1;1;1;1;1;1;1;1;1;1	0.6536	L-lactate dehydrogenase A chain	25	DLADELALVDVIEDK;DLADELALVDVIEDKLK;DQLIYNLLK;DQLIYNLLKEEQTPQNK;DYNVTANSK;EVHKQVVESAYEVIK;FIIPNVVK;FRYLMGER;GEMMDLQHGSLFLR;IVSGKDYNVTANSK;KSADTLWGIQK;LGVHPLSCHGWVLGEHGDSSVPVWSGMNVAGVSLK;LKGEMMDLQHGSLFLR;LVIITAGAR;QVVESAYEVIK;QVVESAYEVIKLK;RVHPVSTMIK;SADTLWGIQK;SADTLWGIQKELQF;TLHPDLGTDK;TLHPDLGTDKDK;TLHPDLGTDKDKEQWK;VHPVSTMIK;VTLTSEEEAR;VTLTSEEEARLK	4689215238	1.95384e+08	36647.3
sp|P00367|DHE3_HUMAN	GLUD1	1;1;1;1;1;1;1;1;1;1	0.491	Glutamate dehydrogenase 1, mitochondrial	10	AKPYEGSILEADCDILIPAASEK;DIVHSGLAYTMER;DSNYHLLMSVQESLER;DSNYHLLMSVQESLERK;GASIVEDKLVEDLR;GFIGPGIDVPAPDMSTGER;HGGTIPIVPTAEFQDR;NYTDNELEK;NYTDNELEKITRR;TAMKYNLGLDLR	1236836700	3.53382e+07	61341.2
sp|P00558|PGK1_HUMAN	PGK1	1;1;1;1;1;1;1;1;1;1;1;1;1;1;1;1;1	0.4916	Phosphoglycerate kinase 1	17	ACANPAAGSVILLENLR;AEPAKIEAFR;AGGFLMK;AGGFLMKK;AHSSMVGVNLPQK;ELNYFAK;FCLDNGAK;GCITIIGGGDTATCCAK;ITLPVDFVTADKFDENAK;IVKDLMSK;LTLDKLDVK;SLLGKDVLFLKDCVGPEVEK;VDFNVPMKNNQITNNQR;VKAEPAKIEAFR;VLNNMEIGTSLFDEEGAK;VLPGVDALSNI;YAEAVTR	2111512130	7.03837e+07	44568.1
sp|P02533|K1C14_HUMAN	KRT14	1;1;1;1;1;1;1;1;1;1;1;1;1;1	0.7415	Keratin, type I cytoskeletal 14	14	ADLEMQIESLKEELAYLK;ADLEMQIESLKEELAYLKK;APSTYGGGLSVSSSR;DAEEWFFTK;DAEEWFFTKTEELNR;GQVGGDVNVEMDAAPGVDLSR;ILTATVDNANVLLQIDNAR;LAADDFRTKYETELNLR;LLEGEDAHLSSSQFSSGSQSSR;NKILTATVDNANVLLQIDNAR;QRPAEIKDYSPYFK;TKYETELNLR;TMQNLEIELQSQLSMK;VVSTHEQVLR	2278428107	6.50979e+07	51511.4
sp|P04075|ALDOA_HUMAN	ALDOA	1;1;1;1;1;1;1;1;1;1;1;1;1;1;1;1;1;1;1;1;1;1;1;1;1;1;1	0.8681	Fructose-bisphosphate aldolase A	27	AAQEEYVK;ADDGRPFPQVIK;ALANSLACQGK;ALANSLACQGKYTPSGQAGAAASESLFVSNHAY;ALQASALK;ALSDHHIYLEGTLLKPNMVTPGHACTQK;ELSDIAHR;FSHEEIAMATVTALR;FSHEEIAMATVTALRR;GGVVGIKVDK;GILAADESTGSIAK;GILAADESTGSIAKR;GVVPLAGTNGETTTQGLDGLSER;IGEHTPSALAIMENANVLAR;IVAPGKGILAADESTGSIAK;KELSDIAHR;LQSIGTENTEENR;LQSIGTENTEENRR;PYQYPALTPEQKK;QLLLTADDRVNPCIGGVILFHETLYQK;RALANSLACQGK;RLQSIGTENTEENR;RLQSIGTENTEENRR;RTVPPAVTGITFLSGGQS…	4.46705e+09	1.9422e+08	39377.3
sp|P04083|ANXA1_HUMAN	ANXA1	1;1;1;1;1;1;1;1;1;1;1;1;1;1;1;1;1;1	0.6127	Annexin A1	18	AAYLQETGKPLDETLKK;ALTGHLEEVVLALLK;ALYEAGERR;CLTAIVK;DITSDTSGDFR;DLAKDITSDTSGDFR;GDRSEDFGVNEDLADSDAR;GGPGSAVSPYPTFNPSSDVAALHK;GTDVNVFNTILTTR;GVDEATIIDILTKR;KGTDVNVFNTILTTR;MYGISLCQAILDETKGDYEK;NALLSLAK;QAWFIENEEQEYVQTVK;SEIDMNDIK;TPAQFDADELR;VLDLELK;VLDLELKGDIEK	934816672	4.45151e+07	38672
sp|P04264|K2C1_HUMAN	KRT1	1;1;1;1;1;1;1;1;1;1;1;1;1;1;1;1;1;1;1;1;1;1;1;1;1;1;1;1;1;1;1;1;1;1;1;1;1;1;1;1;1;1;1;1;1;1;1;1;1;1;1;1;1;1;1;1	0.6491	Keratin, type II cytoskeletal 1	56	AEAESLYQSK;AEAESLYQSKYEELQITAGR;AQYEDIAQK;AQYEDIAQKSK;DVDGAYMTK;DVDGAYMTKVDLQAK;DYQELMNTK;FLEQQNQVLQTKWELLQQVDTSTR;FSSCGGGGGSFGAGGGFGSR;FSSCGGGGGSFGAGGGFGSRSLVNLGGSK;GGGGGGYGSGGSSYGSGGGSYGSGGGGGGGR;GSYGSGGSSYGSGGGSYGSGGGGGGHGSYGSGSSSGGYR;HGDSVRNSKIEISELNR;KDVDGAYMTK;KDVDGAYMTKVDLQAK;KQISNLQQSISDAEQR;LDSELKNMQDMVEDYR;LLRDYQELMNTK;LNDLEDALQQAK;LNDLEDALQQAKEDLAR;LRSEIDNVK;LRSEIDNVKK;MSGECAPNVSVSVSTS…	78972830088	2.25637e+09	65981
sp|P04406|G3P_HUMAN	GAPDH	1;1;1;1;1;1;1;1;1;1;1;1;1;1;1;1;1;1;1;1;1;1;1;1;1;1;1;1;1;1;1;1;1;1;1;1	0.8448	Glyceraldehyde-3-phosphate dehydrogenase	36	AENGKLVINGNPITIFQER;AENGKLVINGNPITIFQERDPSK;AVGKVIPELNGK;DGRGALQNIIPASTGAAK;GALQNIIPASTGAAK;GILGYTEHQVVSSDFNSDTHSSTFDAGAGIALNDHFVK;IISNASCTTNCLAPLAK;IKWGDAGAEYVVESTGVFTTMEK;LEKPAKYDDIK;LISWYDNEFGYSNR;LISWYDNEFGYSNRVVDLMAHMASKE;LTGMAFRVPTANVSVVDLTCR;LVINGNPITIFQER;LVINGNPITIFQERDPSK;LVINGNPITIFQERDPSKIK;QASEGPLK;RVIISAPSADAPMFVMGVNHEK;RVIISAPSADAPMFVMGVNHEKYDNSLK;TVDGPSGKLWR;VGVNGFGR;VIHDNFGIVEGLM…	3.9813e+10	1.99065e+09	36012.4
sp|P04792|HSPB1_HUMAN	HSPB1	1;1;1;1;1;1;1;1;1;1;1;1;1;1;1;1;1;1;1;1;1	0.9024	Heat shock protein beta-1	21	AQLGGPEAAK;AQLGGPEAAKSDETAAK;DGVVEITGK;DGVVEITGKHEER;DGVVEITGKHEERQDEHGYISR;DWYPHSR;GPSWDPFR;GPSWDPFRDWYPHSR;KYTLPPGVDPTQVSSSLSPEGTLTVEAPMPK;LATQSNEITIPVTFESR;LFDQAFGLPR;LPEEWSQWLGGSSWPGYVR;LPEEWSQWLGGSSWPGYVRPLPPAAIESPAVAAPAYSR;QDEHGYISR;QLSSGVSEIR;TKDGVVEITGK;TKDGVVEITGKHEER;VPFSLLR;VSLDVNHFAPDELTVK;VSLDVNHFAPDELTVKTK;YTLPPGVDPTQVSSSLSPEGTLTVEAPMPK	12049287416	1.00411e+09	22750.5
sp|P04843|RPN1_HUMAN	RPN1	1;1;1;1;1;1;1;1;1;1;1;1;1;1;1;1;1;1;1;1;1;1;1;1;1;1;1;1;1;1;1;1;1;1	0.626	Dolichyl-diphosphooligosaccharide--protein glycosyltransferase subunit 1	34	ALTSEIALLQSR;APDELHYTYLDTFGRPVIVAYKK;ATSFLLALEPELEAR;DISTLNSGK;DISTLNSGKK;DTYIENEKLISGK;DVPAYSQDTFK;DVPAYSQDTFKVHYENNSPFLTITSMTR;FFTVKLPVALDPGAK;FPLFGGWK;FVDHVFDEQVIDSLTVK;GEDEEENNLEVR;HFDETVNR;HTGAVLKGPFSR;IDHILDAL;ISVIVETVYTHVLHPYPTQITQSEK;LAHLGVQVK;LGNPTRSEDLLDYGPFR;LKTEGSDLCDR;LPVALDPGAK;NIEIDSPYEISR;NLVEQHIQDIVVHYTFNK;QFVVFEGNHYFYSPYPTK;QPDSGISSIR;RQELVTKIDHILDAL;SAVEAERLVAGK;SEDLLDYGPFR;TEG…	2669247362	6.67312e+07	68508.8
sp|P05141|ADT2_HUMAN	SLC25A5	1;1;1;1;1;1;1;1;1;1;1;1	0.6611	ADP/ATP translocase 2	12	AAYFGIYDTAK;DFLAGGVAAAISK;GMGGAFVLVLYDEIKKYT;GTDIMYTGTLDCWR;GTDIMYTGTLDCWRK;IYKSDGIK;KGTDIMYTGTLDCWR;KGTDIMYTGTLDCWRK;LAADVGKAGAER;LAADVGKAGAEREFR;QIFLGGVDKR;YKQIFLGGVDKR	6226953566	3.11348e+08	32813.1
sp|P05165|PCCA_HUMAN	PCCA	1;1;1;1;1;1;1;1;1;1;1;1;1;1;1;1;1;1;1;1;1;1;1;1;1;1;1;1;1;1;1;1;1;1;1;1;1;1;1;1	0.5659	Propionyl-CoA carboxylase alpha chain, mitochondrial	40	AMGEQAVALAR;AQAVHPGYGFLSENK;AQAVHPGYGFLSENKEFAR;CLAAEDVVFIGPDTHAIQAMGDKIESK;EIGYPVMIK;EVIINSR;FLSDVYPDGFKGHMLTK;FVKGDISTK;GVTHNIALLR;HGNALWLNER;HIEIQVLGDKHGNALWLNER;IAWDDEETRDGFR;ILVANRGEIACR;INGWAVECR;KAEVNTIPGFDGVVK;KAEVNTIPGFDGVVKDAEEAVR;KNFYFLEMNTR;LAAELNKFMLEK;LAAELNKFMLEKVTEDTSSVLR;LITYGSDRTEALKR;LQVEHPVTECITGLDLVQEMIR;LSQYQEPLHLPGVR;LSSQEAASSFGDDR;LSSQEAASSFGDDRLLIEK;MADALDNYVIR;MADEAVCVGP…	2898907956	5.68413e+07	79990.1
sp|P05166|PCCB_HUMAN	PCCB	1;1;1;1;1;1;1;1;1;1;1;1;1;1;1;1;1;1;1;1;1;1;1;1;1	0.5529	Propionyl-CoA carboxylase beta chain, mitochondrial	25	ARICCDLDVLASK;AYGGAYDVMSSK;CADFGMAADKNKFPGDSVVTGR;DFFNYLPLSSQDPAPVR;DTSYLFITGPDVVK;EFFEIMPNYAK;FANPFPAAVR;FPGDSVVTGR;GAVEIIFK;GAVEIIFKGHENVEAAQAEYIEK;GFVDDIIQPSSTR;GHENVEAAQAEYIEK;HLCGDTNYAWPTAEIAVMGAK;ICCDLDVLASK;IMDQAITVGAPVIGLNDSGGAR;IQEGVESLAGYADIFLR;ISLLLDPGSFVESDMFVEHR;KAYGGAYDVMSSK;LVPELDTIVPLESTK;NIIVGFAR;SVTNEDVTQEELGGAK;SVTNEDVTQEELGGAKTHTTMSGVAHR;TALLGGGQR;TVGIVGNQPK;VASGCLDINSSVK	1991548660	5.69014e+07	58160.7
sp|P05198|IF2A_HUMAN	EIF2S1	1;1;1;1;1;1;1;1;1;1;1;1;1;1;1;1	0.5524	Eukaryotic translation initiation factor 2 subunit 1	16	ADIEVACYGYEGIDAVK;AGLNCSTENMPIK;ENAEVDGDDDAEEMEAKAED;EVLINNINR;GVFNVQMEPK;GYIDLSK;HAVSDPSILDSLDLNEDEREVLINNINR;HAVSDPSILDSLDLNEDEREVLINNINRR;HVAEVLEYTKDEQLESLFQR;IGRNECVVVIR;INLIAPPR;LERENAEVDGDDDAEEMEAKAED;RPGYGAYDAFK;TAWVFDDKYK;TVYSILR;VSPEEAIK	5.34677e+08	2.43035e+07	36071.4
sp|P05783|K1C18_HUMAN	KRT18	1;1;1;1;1;1;1;1;1;1;1;1;1;1;1;1;1;1;1;1;1;1;1;1;1;1;1;1;1;1;1;1;1;1;1;1;1;1;1	0.7884	Keratin, type I cytoskeletal 18	39	AQIFANTVDNAR;AQYDELAR;AQYDELARK;ASLENSLREVEAR;ETMQSLNDRLASYLDRVR;GGMGSGGLATGIAGGLAGMGGIQNEK;GGMGSGGLATGIAGGLAGMGGIQNEKETMQSLNDR;GLQAQIASSGLTVEVDAPK;GLQAQIASSGLTVEVDAPKSQDLAK;IIEDLRAQIFANTVDNAR;IMADIRAQYDELAR;IVDGKVVSETNDTK;KNHEEEVKGLQAQIASSGLTVEVDAPK;KVIDDTNITR;LASYLDR;LASYLDRVR;LLEDGEDFNLGDALDSSNSMQTIQK;LQLETEIEALKEELLFMK;LQLETEIEALKEELLFMKK;NHEEEVKGLQAQIASSGLTVEVDAPK;NHEEEVKGLQAQIASSGLTVEVDAPKS…	7906899520	2.82389e+08	48010.5
sp|P05787|K2C8_HUMAN	KRT8	1;1;1;1;1;1;1;1;1;1;1;1;1;1;1;1;1;1;1;1;1;1;1;1;1;1;1;1;1;1;1;1;1;1	0.7805	Keratin, type II cytoskeletal 8	34	AEAESMYQIKYEELQSLAGK;ASLEAAIADAEQR;ASLEAAIADAEQRGELAIKDANAK;DANAKLSELEAALQR;DGKLVSESSDVLPK;DVDEAYMNKVELESR;ELQSQISDTSVVLSMDNSR;GELAIKDANAK;GGLGGGYGGASGMGGITAVTVNQSLLSPLVLEVDPNIQAVR;ISSSSFSR;KLLEGEESRLESGMQNMSIHTK;LEGLTDEINFLR;LESGMQNMSIHTK;LLEGEESRLESGMQNMSIHTK;LQAEIEGLK;LQAEIEGLKGQR;LSELEAALQR;QLREYQELMNVK;QLYEEEIRELQSQISDTSVVLSMDNSR;RQLETLGQEK;RTEMENEFVLIKK;SLDMDSIIAEVK;SLDMDSIIAEVKAQYEDIANR;SN…	5665060607	1.77033e+08	53653.1
sp|P06576|ATPB_HUMAN	ATP5F1B	1;1;1;1;1;1;1;1;1;1;1;1;1;1;1;1;1;1;1	0.5047	ATP synthase subunit beta, mitochondrial	19	AHGGYSVFAGVGER;AIAELGIYPAVDPLDSTSR;EGNDLYHEMIESGVINLK;FLSQPFQVAEVFTGHMGK;IGLFGGAGVGK;IMDPNIVGSEHYDVAR;IMNVIGEPIDER;IMNVIGEPIDERGPIK;IMNVIGEPIDERGPIKTK;IPSAVGYQPTLATDMGTMQER;KGSITSVQAIYVPADDLTDPAPATTFAHLDATTVLSR;LVLEVAQHLGESTVR;LVPLKETIK;TIAMDGTEGLVR;TREGNDLYHEMIESGVINLK;TVLIMELINNVAK;VALVYGQMNEPPGAR;VLDSGAPIKIPVGPETLGR;VVDLLAPYAK	1562738620	5.20913e+07	56506.6
sp|P06733|ENOA_HUMAN	ENO1	1;1;1;1;1;1;1;1;1;1;1;1;1;1;1;1;1;1;1;1;1;1;1;1;1;1	0.7719	Alpha-enolase	26	AAVPSGASTGIYEALELRDNDKTR;AGYTDKVVIGMDVAASEFFR;DATNVGDEGGFAPNILENK;DATNVGDEGGFAPNILENKEGLELLK;EGLELLK;EIFDSRGNPTVEVDLFTSK;FTASAGIQVVGDDLTVTNPK;GNPTVEVDLFTSK;HIADLAGNSEVILPVPAFNVINGGSHAGNK;IDKLMIEMDGTENK;IGAEVYHNLK;KLNVTEQEKIDK;LAMQEFMILPVGAANFR;LAQANGWGVMVSHR;LMIEMDGTENK;LNVTEQEK;NFRNPLAK;SCNCLLLK;SFIKDYPVVSIEDPFDQDDWGAWQK;SGKYDLDFK;SGKYDLDFKSPDDPSR;TIAPALVSK;TIAPALVSKK;YGKDATNVGDEGGFAPNILENKEGLEL…	2871464248	9.9016e+07	47121.3
sp|P07355|ANXA2_HUMAN	ANXA2	1;1;1;1;1;1;1	0.6814	Annexin A2	7	DLYDAGVK;DLYDAGVKR;GVDEVTIVNILTNR;QDIAFAYQR;RAEDGSVIDYELIDQDAR;SNAQRQDIAFAYQR;TKGVDEVTIVNILTNR	495831806	2.06597e+07	38561.8
sp|P07437|TBB5_HUMAN	TUBB	1;1;1;1;1;1;1	0.7658	Tubulin beta chain	7	ALTVPELTQQVFDAK;ALTVPELTQQVFDAKNMMAACDPR;FWEVISDEHGIDPTGTYHGDSDLQLDR;ISVYYNEATGGK;ISVYYNEATGGKYVPR;MAVTFIGNSTAIQELFK;MAVTFIGNSTAIQELFKR	8427777810	4.01323e+08	49621
sp|P08670|VIME_HUMAN	VIM	1;1;1;1;1;1;1;1;1;1;1;1;1;1;1;1	0.4657	Vimentin	16	DGQVINETSQHHDDLE;FADLSEAANR;FADLSEAANRNNDALR;FANYIDKVR;ILLAELEQLKGQGK;ISLPLPNFSSLNLR;KVESLQEEIAFLK;KVESLQEEIAFLKK;LGDLYEEEMR;LLQDSVDFSLADAINTEFK;LQDEIQNMKEEMAR;QDVDNASLAR;QVDQLTNDKAR;QVQSLTCEVDALKGTNESLER;SLYASSPGGVYATR;VEVERDNLAEDIMR	296962699	8.99887e+06	53601.1
sp|P08727|K1C19_HUMAN	KRT19	1;1;1;1;1;1;1;1;1;1;1;1;1;1;1	0.6825	Keratin, type I cytoskeletal 19	15	AALEDTLAETEAR;ALEAANGELEVK;DAEAWFTSR;DKILGATIENSR;DYSHYYTTIQDLR;EVAGHTEQLQMSR;GQVGGQVSVEVDSAPGTDLAK;NHEEEISTLR;QSSATSSFGGLGGGSVR;SLLEGQEDHYNNLSASK;SQYEVMAEQNR;SQYEVMAEQNRK;SRLEQEIATYR;TDLEMQIEGLKEELAYLKK;TEELNREVAGHTEQLQMSR	594915233	1.80277e+07	44061.1
sp|P08729|K2C7_HUMAN	KRT7	1;1;1;1;1;1;1;1;1;1;1;1;1;1;1;1;1;1;1;1;1;1;1;1;1;1;1	0.6887	Keratin, type II cytoskeletal 7	27	AEAEAWYQTKFETLQAQAGK;AKLEAAIAEAEER;AKLEAAIAEAEERGELALK;AKQEELEAALQR;AQYEEMAK;DVDAAYMSKVELEAK;EVTINQSLLAPLR;EVTINQSLLAPLRLDADPSLQR;FETLQAQAGK;FETLQAQAGKHGDDLR;GQLEALQVDGGR;GQLEALQVDGGRLEAELR;LDADPSLQR;LEAAIAEAEER;LPDIFEAQIAGLR;LQAEIDNIK;LQAEIDNIKNQR;LSSARPGGLGSSSLYGLGASR;NTRNEISEMNR;QLREYQELMSVK;SAYGGPVGAGIR;SLDLDGIIAEVK;SSRLPDIFEAQIAGLR;TLNETELTELQSQISDTSVVLSMDNSR;VDALNDEINFLR;VELEAKVDALNDEINFLR;…	3989310810	1.17333e+08	51336.3
sp|P08779|K1C16_HUMAN	KRT16	1;1;1;1;1;1;1;1;1;1;1;1;1;1;1;1;1;1;1;1;1;1;1	0.7611	Keratin, type I cytoskeletal 16	23	APSTYGGGLSVSSR;DAETWFLSKTEELNKEVASNSELVQSSR;DQYEQMAEK;EVASNSELVQSSR;EVFTSSSSSSSR;GQTGGDVNVEMDAAPGVDLSR;IIAATIENAQPILQIDNAR;ILNEMRDQYEQMAEK;KNHEEEMLALR;LAADDFRTKYEHELALR;LLEGEDAHLSSQQASGQSYSSR;NKIIAATIENAQPILQIDNAR;QRPSEIKDYSPYFK;QTRPILKEQSSSSFSQGQSS;QTVEADVNGLR;QTVEADVNGLRR;RLLEGEDAHLSSQQASGQSYSSR;SEVTELR;TDLEMQIEGLKEELAYLR;TDLEMQIEGLKEELAYLRK;TEELNKEVASNSELVQSSR;TKYEHELALR;VLQGLEIELQSQLSMK	1668022549	4.76578e+07	51218.2
sp|P08865|RSSA_HUMAN	RPSA	1;1;1;1;1;1;1;1;1;1;1	0.5356	40S ribosomal protein SA	11	ADHQPLTEASYVNLPTIALCNTDSPLR;AIVAIENPADVSVISSR;EHPWEVMPDLYFYRDPEEIEKEEQAAAEK;FAAATGATPIAGR;FLAAGTHLGGTNLDFQMEQYIYK;FTPGTFTNQIQAAFREPR;KSDGIYIINLK;KSDGIYIINLKR;LLVVTDPR;SDGIYIINLKR;YVDIAIPCNNK	1760092106	1.17339e+08	32815.4
sp|P09874|PARP1_HUMAN	PARP1	1;1;1;1;1;1;1;1;1;1;1;1;1;1;1;1;1;1;1;1;1;1;1;1;1;1;1;1;1;1;1;1;1;1;1;1;1;1;1;1;1;1;1;1;1;1;1;1;1;1;1;1;1;1;1;1;1;1;1;1;1;1;1;1;1;1;1;1;1;1;1;1;1;1;1;1;1;1;1;1;1;1;1;1;1;1;1;1;1;1;1;1;1;1;1;1;1;1;1;1;1;1;1	0.7682	Poly [ADP-ribose] polymerase 1	103	AEKTLGDFAAEYAK;AEPVEVVAPR;AMVEYEIDLQK;AMVEYEIDLQKMPLGK;AQNDLIWNIK;AQNDLIWNIKDELK;AQNDLIWNIKDELKK;ASLCISTK;ASLCISTKK;ASLCISTKKEVEK;CSESIPK;CSESIPKDSLR;DPIDVNYEK;DSEEAEIIR;DSEEAEIIRK;EDAIEHFMK;EELGFRPEYSASQLK;EFREISYLK;EISYLKK;ELLIFNK;ELLIFNKQQVPSGESAILDR;FYPLEIDYGQDEEAVK;FYTLIPHDFGMK;FYTLIPHDFGMKKPPLLNNADSVQAK;GCMEKIEK;GCMEKIEKGQVR;GDEVDGVDEVAK;GFSLLATEDK;GFSLLATEDKEALK;GFSLLATEDKEALKK;GGAAVDPDSGL…	5.19209e+10	8.65348e+08	112994
sp|P0DMV8|HS71A_HUMAN	HSPA1A	1;1;1;1;1;1;1;1;1;1;1;1;1;1;1	0.4977	Heat shock 70 kDa protein 1A	15	AQIHDLVLVGGSTR;DAKLDKAQIHDLVLVGGSTR;EIAEAYLGYPVTNAVITVPAYFNDSQR;HWPFQVINDGDKPK;LDKAQIHDLVLVGGSTR;LLQDFFNGR;LLQDFFNGRDLNK;LVNHFVEEFK;LVNHFVEEFKR;MKEIAEAYLGYPVTNAVITVPAYFNDSQR;MVQEAEKYKAEDEVQR;NQVALNPQNTVFDAK;NQVALNPQNTVFDAKR;VLDKCQEVISWLDANTLAEKDEFEHK;VQVSYKGETK	654570882	1.81825e+07	69991
sp|P10809|CH60_HUMAN	HSPD1	1;1;1;1;1;1;1;1;1;1;1;1;1;1;1;1;1;1;1;1;1;1;1;1;1;1;1;1;1;1	0.5881	60 kDa heat shock protein, mitochondrial	30	AAVEEGIVLGGGCALLR;APGFGDNR;CEFQDAYVLLSEK;CEFQDAYVLLSEKK;DRVTDALNATR;EIGNIISDAMK;GANPVEIRR;GIIDPTKVVR;GVMLAVDAVIAELKK;GYISPYFINTSK;IGIEIIKR;IMQSSSEVGYDAMAGDFVNMVEK;IPAMTIAK;IQEIIEQLDVTTSEYEKEKLNER;ISSIQSIVPALEIANAHR;KGVITVK;KPLVIIAEDVDGEALSTLVLNR;LKVGLQVVAVK;LSDGVAVLK;LVQDVANNTNEEAGDGTTTATVLAR;NAGVEGSLIVEK;SIDLKDKYK;TLNDELEIIEGMK;TLNDELEIIEGMKFDR;TVIIEQSWGSPK;VGEVIVTK;VGEVIVTKDDAMLLK;VGGTSDVEVNEK;…	1446559571	4.01822e+07	60998.4
sp|P11021|BIP_HUMAN	HSPA5	1;1;1;1;1;1;1;1;1;1;1;1;1;1;1;1;1;1;1;1;1;1;1;1;1;1;1;1;1;1;1;1;1;1;1;1;1;1;1;1;1;1;1	0.5933	Endoplasmic reticulum chaperone BiP	43	AKFEELNMDLFR;AVEEKIEWLESHQDADIEDFKAK;DAGTIAGLNVMR;DNHLLGTFDLTGIPPAPR;EFFNGKEPSR;ELEEIVQPIISK;ETAEAYLGK;ETAEAYLGKK;FEELNMDLFR;FLPFKVVEK;FLPFKVVEKK;IEIESFYEGEDFSETLTR;IINEPTAAAIAYGLDKR;IQQLVKEFFNGKEPSR;ITITNDQNR;ITITNDQNRLTPEEIER;ITPSYVAFTPEGER;ITPSYVAFTPEGERLIGDAAK;KKELEEIVQPIISK;KSDIDEIVLVGGSTR;KSQIFSTASDNQPTVTIK;KTKPYIQVDIGGGQTK;KVTHAVVTVPAYFNDAQR;LIGDAAKNQLTSNPENTVFDAK;LIGDAAKNQLTSNPENTVFDAKR;L…	5269482137	1.35115e+08	72270.4
sp|P11142|HSP7C_HUMAN	HSPA8	1;1;1;1;1;1;1;1;1;1;1;1;1;1;1;1;1;1;1;1;1;1;1;1;1;1;1;1	0.6053	Heat shock cognate 71 kDa protein	28	ARFEELNADLFRGTLDPVEK;DAGTIAGLNVLR;DAKLDKSQIHDIVLVGGSTR;ELEKVCNPIITK;FDDAVVQSDMK;GTLDPVEK;HWPFMVVNDAGRPK;LDKSQIHDIVLVGGSTR;LIGDAAKNQVAMNPTNTVFDAK;LIGDAAKNQVAMNPTNTVFDAKR;LSKEDIER;LYQSAGGMPGGMPGGFPGGGAPPSGGASSGPTIEEVD;MKEIAEAYLGK;MVNHFIAEFK;MVNHFIAEFKR;MVQEAEKYKAEDEK;NQVAMNPTNTVFDAK;NQVAMNPTNTVFDAKR;NSLESYAFNMK;NTTIPTKQTQTFTTYSDNQPGVLIQVYEGER;QATKDAGTIAGLNVLR;QTQTFTTYSDNQPGVLIQVYEGER;RFDDAVVQSDMK;S…	5292053164	1.43028e+08	70836.2
sp|P11498|PYC_HUMAN	PC	1;1;1;1;1;1;1;1;1;1;1;1;1;1;1;1;1;1;1;1;1;1;1;1;1;1;1;1;1;1;1;1;1;1;1;1;1;1;1;1;1;1;1;1;1;1;1;1;1;1;1;1;1;1;1;1;1;1;1;1;1;1;1;1;1;1;1;1;1;1;1;1;1;1;1;1;1;1;1;1;1;1;1;1;1;1;1;1;1;1;1;1;1;1	0.7564	Pyruvate carboxylase, mitochondrial	94	ACTELGIR;ADEAYLIGR;ADFAQACQDAGVR;AEAEAQAEELSFPR;AGTHILCIK;AIAIAAGVPVVPGTDAPITSLHEAHEFSNTYGFPIIFK;ALAVSDLNR;ASPSPTDPVVPAVPIGPPPAGFR;ASPSPTDPVVPAVPIGPPPAGFRDILLR;ASPSPTDPVVPAVPIGPPPAGFRDILLREGPEGFAR;AYSEALAAFGNGALFVEK;AYSEALAAFGNGALFVEKFIEKPR;AYVEANQMLGDLIK;AYVEANQMLGDLIKVTPSSK;DAHQSLLATR;DFTATFGPLDSLNTR;DILLREGPEGFAR;DMAGLLKPTACTMLVSSLR;DMTLEGDDLILEIE;DTQAMKEMHFHPK;DVKGQIGAPMPGK;EGPEGFAR;ELIPNIPFQ…	78296472194	1.13473e+09	129533
sp|P11586|C1TC_HUMAN	MTHFD1	1;1;1;1;1;1;1;1;1;1;1;1;1;1;1;1;1;1;1;1;1;1;1;1;1;1;1;1;1;1;1;1;1;1;1;1;1;1;1;1;1;1;1;1;1;1;1;1;1;1;1;1;1;1;1;1;1;1;1;1;1	0.6032	C-1-tetrahydrofolate synthase, cytoplasmic	61	AAEEIGIK;AAQAPSSFQLLYDLK;AAQAPSSFQLLYDLKLPVEDKIR;AKVLLSALER;APAEILNGK;APAEILNGKEISAQIR;ASFITPVPGGVGPMTVAMLMQSTVESAKR;ATHIKLPR;AYIQENLELVEK;AYIQENLELVEKGFSNLK;AYIQENLELVEKGFSNLKK;CTHWAEGGKGALALAQAVQR;EHGAFDAVK;EIGLLSEEVELYGETK;EIGLLSEEVELYGETKAK;EQVPGFTPR;ETGVPIAGR;FARLDIDPETITWQR;FSDIQIR;GALALAQAVQR;GCLELIK;GCLELIKETGVPIAGR;GDLNDCFIPCTPK;GVPTGFILPIR;GVPTGFILPIRDIR;IFHELTQTDK;IFHELTQTDKALFNR;ITIGQ…	4803244233	8.57722e+07	101449
sp|P12268|IMDH2_HUMAN	IMPDH2	1;1;1;1;1;1;1;1;1;1;1;1;1;1;1;1;1;1;1;1;1;1;1;1;1;1;1;1;1;1;1;1;1;1;1;1;1;1;1;1;1;1;1;1;1;1;1;1	0.6848	Inosine-5'-monophosphate dehydrogenase 2	48	ALALGASTVMMGSLLAATTEAPGEYFFSDGIR;AMMYSGELK;AMMYSGELKFEK;AMMYSGELKFEKR;ARHGFCGIPITDTGR;DIDFLKEEEHDCFLEEIMTK;DIDFLKEEEHDCFLEEIMTKR;DKYPNLQVIGGNVVTAAQAK;DRVRDVFEAK;DYPLASKDAK;EDLVVAPAGITLK;EDLVVAPAGITLKEANEILQR;FGVPVIADGGIQNVGHIAK;FVPYLIAGIQHSCQDIGAK;GKLPIVNEDDELVAIIAR;GMGSLDAMDK;GMGSLDAMDKHLSSQNR;HGFCGIPITDTGR;KGKLPIVNEDDELVAIIAR;KQLLCGAAIGTHEDDKYR;KYEQGFITDPVVLSPK;KYEQGFITDPVVLSPKDR;LPIVNEDDELVAII…	44398146582	1.77593e+09	55751.6
sp|P12956|XRCC6_HUMAN	XRCC6	1;1;1;1;1;1;1;1;1;1;1;1;1;1;1;1;1;1;1;1;1;1;1;1;1;1;1;1;1;1;1;1;1;1;1;1;1;1;1;1;1;1;1;1;1;1;1;1	0.6601	X-ray repair cross-complementing protein 6	48	AGDLRDTGIFLDLMHLK;CLEKEVAALCR;DIISIAEDEDLR;DSLIFLVDASK;DTGIFLDLMHLK;ELVYPPDYNPEGK;EVAALCR;FDDPGLMLMGFKPLVLLK;FDDPGLMLMGFKPLVLLKK;FTVPMLK;FTYRSDSFENPVLQQHFR;IISSDRDLLAVVFYGTEK;IISSDRDLLAVVFYGTEKDK;ILELDQFK;ILELDQFKGQQGQK;ILELDQFKGQQGQKR;IMATPEQVGK;IMLFTNEDNPHGNDSAK;IQVTPPGFQLVFLPFADDKR;IQVTPPGFQLVFLPFADDKRK;KPGGFDISLFYR;KQELLEALTK;LGSLVDEFK;LGSLVDEFKELVYPPDYNPEGK;LYRETNEPVK;MPFTEKIMATPEQVGK;NIPPYF…	11231537983	2.80788e+08	69781
sp|P13010|XRCC5_HUMAN	XRCC5	1;1;1;1;1;1;1;1;1;1;1;1;1;1;1;1;1;1;1;1;1;1;1;1;1;1;1;1;1;1;1;1;1;1;1;1;1;1;1;1;1;1;1;1;1;1;1;1;1;1	0.6202	X-ray repair cross-complementing protein 5	50	AFREEAIK;AFREEAIKFSEEQR;ALQEKVEIK;ANPQVGVAFPHIK;CFSVLGFCK;DQVTAQEIFQDNHEDGPTAK;EDGSGDRGDGPFR;EDIIQGFR;EEAIKFSEEQR;EEASGSSVTAEEAK;EPLPPIQQHIWNMLNPPAEVTTK;ETVYCLNDDDETEVLK;ETVYCLNDDDETEVLKEDIIQGFR;FFMGNQVLK;FSEEQRFNNFLK;FSKSQLDIIIHSLK;GITEQQKEGLEIVK;HIEIFTDLSSR;HLMLPDFDLLEDIESK;HSIHWPCR;IKTLFPLIEAK;IQPGSQQADFLDALIVSMDVIQHETIGK;IQPGSQQADFLDALIVSMDVIQHETIGKK;KDEKTDTLEDLFPTTK;KDQVTAQEIFQDNHEDGPTAK;KLK…	9.61099e+09	2.18432e+08	82634.3
sp|P13645|K1C10_HUMAN	KRT10	1;1;1;1;1;1;1;1;1;1;1;1;1;1;1;1;1;1;1;1;1;1;1;1;1;1;1;1;1;1;1;1;1;1;1;1;1;1;1;1;1;1;1;1	0.6353	Keratin, type I cytoskeletal 10	44	ADLEMQIESLTEELAYLKK;AETECQNTEYQQLLDIK;ALEESNYELEGK;ALEESNYELEGKIK;ALEESNYELEGKIKEWYEK;DAEAWFNEKSK;DYSKYYK;ELTTEIDNNIEQISSYK;ELTTEIDNNIEQISSYKSEITELR;ELTTEIDNNIEQISSYKSEITELRR;GSLGGGFSSGGFSGGSFSR;GSLGGGFSSGGFSGGSFSRGSSGGGCFGGSSGGYGGLGGFGGGSFR;GSSGGGCFGGSSGGYGGLGGFGGGSFR;HYSSSRSGGGGGGGGCGGGGGVSSLR;HYSSSRSGGGGGGGGCGGGGGVSSLRISSSK;IKEWYEK;IKEWYEKHGNSHQGEPR;IRLENEIQTYR;ISSSKGSLGGGFSSGGFSGGSFSR;KDAEAWF…	40134900853	1.43339e+09	58773.7
sp|P13647|K2C5_HUMAN	KRT5	1;1;1;1;1;1;1;1;1;1;1;1;1;1;1;1;1;1;1;1;1;1;1	0.5407	Keratin, type II cytoskeletal 5	23	AEIDNVK;AQYEEIANR;EYQELMNTK;HEISEMNR;ISISTSGGSFR;LAELEEALQK;LLREYQELMNTK;LRAEIDNVKK;MFFDAELSQMQTHVSDTSVVLSMDNNR;NKLAELEEALQKAK;QCANLQNAIADAEQR;RISISTSGGSFR;SLYNLGGSK;SRTEAESWYQTK;SRTEAESWYQTKYEELQQTAGR;TEAESWYQTKYEELQQTAGR;TEEREQIKTLNNK;TSFTSVSR;TTAENEFVMLK;TTAENEFVMLKK;VDALMDEINFMK;VSLAGACGVGGYGSR;YEELQQTAGR	2926750992	8.36215e+07	62322
sp|P14618|KPYM_HUMAN	PKM	1;1;1;1;1;1;1;1;1;1;1;1;1;1;1;1;1;1;1;1;1;1;1;1;1;1;1;1;1;1;1;1;1;1;1;1;1;1;1;1;1;1;1;1;1;1;1;1;1;1;1	0.7815	Pyruvate kinase PKM	51	AEGSDVANAVLDGADCIMLSGETAK;AEGSDVANAVLDGADCIMLSGETAKGDYPLEAVR;AGKPVICATQMLESMIK;APIIAVTR;CCSGAIIVLTK;CDENILWLDYK;CDENILWLDYKNICK;DPVQEAWAEDVDLR;EAEAAIYHLQLFEELR;EAEAAIYHLQLFEELRR;FDEILEASDGIMVAR;FGVEQDVDMVFASFIR;FGVEQDVDMVFASFIRK;GADFLVTEVENGGSLGSK;GADFLVTEVENGGSLGSKK;GDVVIVLTGWRPGSGFTNTMR;GIFPVLCKDPVQEAWAEDVDLR;GSGTAEVELK;GSGTAEVELKK;GSGTAEVELKKGATLK;GVNLPGAAVDLPAVSEK;GVNLPGAAVDLPAVSEKDIQDLK;IISK…	35736308796	9.92675e+08	57882
sp|P14866|HNRPL_HUMAN	HNRNPL	1;1;1;1;1;1;1;1;1;1;1;1;1;1;1;1;1;1;1;1;1;1	0.4584	Heterogeneous nuclear ribonucleoprotein L	22	AITHLNNNFMFGQK;AITHLNNNFMFGQKLNVCVSK;AKASLNGADIYSGCCTLK;ASLNGADIYSGCCTLK;FSTPEQAAK;IEYAKPTR;LCFSTAQHAS;LKTDNAGDQHGGGGGGGGGAGAAGGGGGGENYDDPHKTPASPVVHIR;LNVFKNDQDTWDYTNPNLSGQGDPGSNPNKR;MGPPVGGHR;NDQDTWDYTNPNLSGQGDPGSNPNKR;NGVQAMVEFDSVQSAQR;NNRFSTPEQAAK;NPNGPYPYTLK;QPAIMPGQSYGLEDGSCSYKDFSESR;SDALETLGFLNHYQMK;SKPGAAMVEMADGYAVDR;SSSGLLEWESK;TDNAGDQHGGGGGGGGGAGAAGGGGGGENYDDPHKTPASPVVHIR;TPASPVVHIR;VFNV…	2075654785	8.64856e+07	64074.4
sp|P14868|SYDC_HUMAN	DARS1	1;1;1;1;1;1;1;1;1;1;1;1;1;1;1;1;1	0.4631	Aspartate--tRNA ligase, cytoplasmic	17	ALHHGIDLEK;AYIDSFR;EAGVEMGDEDDLSTPNEK;EIMDAAEDYAKER;FAANINKESIVDVEGVVR;FGAPPHAGGGIGLER;IHDPQLLTER;IISAASEGGANVFTVSYFK;LEYCEALAMLR;LPLQLDDAVRPEAEGEEEGR;LQSGICHLFR;NNAYLAQSPQLYK;QQQFNVQALVAVGDHASK;QSNSYDMFMRGEEILSGAQR;TSTSQAVFR;VFSIGPVFR;VTMLFLGLHNVR	480658808	1.23246e+07	57082
sp|P15121|ALDR_HUMAN	AKR1B1	1;1;1;1;1;1;1;1;1;1;1;1;1	0.5665	Aldo-keto reductase family 1 member B1	13	AIGISNFNHLQVEMILNKPGLK;GIVVTAYSPLGSPDRPWAKPEDPSLLEDPR;HIDCAHVYQNENEVGVAIQEK;HNKTTAQVLIR;LLLNNGAK;LWCTYHEK;NLVVIPK;REELFIVSK;SPPGQVTEAVK;TTAQVLIRFPMQR;VCALLSCTSHK;VCALLSCTSHKDYPFHEEF;YKPAVNQIECHPYLTQEK	805095548	4.02548e+07	35812.5
sp|P15927|RFA2_HUMAN	RPA2	1;1;1;1;1;1;1;1;1;1;1;1;1;1	0.5889	Replication protein A 32 kDa subunit	14	ACPRPEGLNFQDLK;ACPRPEGLNFQDLKNQLK;APISNPGMSEAGNFGGNSFMPANGLTVAQNQVLNLIK;APTNIVYK;APTNIVYKIDDMTAAPMDVR;HAEKAPTNIVYK;HAEKAPTNIVYKIDDMTAAPMDVR;HMSVSSIK;IDDMTAAPMDVR;IGNVEISQVTIVGIIR;KSLVAFK;QAVDFLSNEGHIYSTVDDDHFK;QAVDFLSNEGHIYSTVDDDHFKSTDAE;QWVDTDDTSSENTVVPPETYVK	9515056706	7.92921e+08	29210.4
sp|P16989|YBOX3_HUMAN	YBX3	1;1;1;1;1;1;1;1;1;1;1;1;1;1;1;1;1;1;1;1	0.5806	Y-box-binding protein 3	20	AGEAPTENPAPPTQQSSAE;DGVPEGAQLQGPVHR;DGVPEGAQLQGPVHRNPTYRPR;ENQQATSGPNQPSVR;FPPYHVGQTFDR;FPPYHVGQTFDRR;GAEAANVTGPDGVPVEGSR;GPPRPRPAPAVGEAEDK;IQAGEIGEMK;IQAGEIGEMKDGVPEGAQLQGPVHR;NYAGEEEEEGSGSSEGFDPPATDR;PAPAVGEAEDKENQQATSGPNQPSVR;PAPAVGEAEDKENQQATSGPNQPSVRR;PRPAPAVGEAEDKENQQATSGPNQPSVR;RFPPYHVGQTFDRR;RPQYRPQYR;SRVLPHPNRIQAGEIGEMK;SVGDGETVEFDVVEGEKGAEAANVTGPDGVPVEGSR;VLPHPNRIQAGEIGEMK;VLPHPNRIQAGEI…	8.54735e+09	4.74853e+08	40048
sp|P17844|DDX5_HUMAN	DDX5	1;1;1;1;1;1;1;1;1;1;1;1;1;1;1;1;1;1;1;1;1;1;1;1	0.5065	Probable ATP-dependent RNA helicase DDX5	24	DGWPAMGIHGDKSQQER;DWVLNEFK;ELAQQVQQVAAEYCR;FVINYDYPNSSEDYIHR;GGFNTFR;HGKAPILIATDVASR;LIDFLECGK;LIDFLECGKTNLR;LIDFLECGKTNLRR;LMEEIMSEK;LMEEIMSEKENK;NFYQEHPDLARR;QLAEDFLK;QNFTEPTAIQAQGWPVALSGLDMVGVAQTGSGK;QVSDLISVLR;RTTYLVLDEADR;TAQEVETYR;TAQEVETYRR;TGTAYTFFTPNNIK;TIVFVETK;TIVFVETKR;TLSYLLPAIVHINHQPFLER;TTYLVLDEADRMLDMGFEPQIR;WNLDELPKFEK	2377992906	6.79427e+07	69086.7
sp|P17987|TCPA_HUMAN	TCP1	1;1;1;1;1;1;1;1;1;1;1;1;1;1;1;1;1;1;1;1;1;1;1;1;1;1;1;1;1;1;1;1	0.6151	T-complex protein 1 subunit alpha	32	AFHNEAQVNPER;AFHNEAQVNPERK;DDKHGSYEDAVHSGALND;EQLAIAEFAR;FATEAAITILR;FATEAAITILRIDDLIK;GANDFMCDEMER;HGSYEDAVHSGALND;IACLDFSLQK;ICDDELILIK;IHPTSVISGYR;ILATGANVILTTGGIDDMCLK;LHPESKDDKHGSYEDAVHSGALND;LLEVEHPAAK;MLVDDIGDVTITNDGATILK;NADELVK;QAGVFEPTIVK;QAGVFEPTIVKVK;QKIHPTSVISGYR;SLHDALCVVK;SLHDALCVVKR;SLLVIPNTLAVNAAQDSTDLVAK;SQMESMLISGYALNCVVGSQGMPK;SSLGPVGLDK;SSLGPVGLDKMLVDDIGDVTITNDGATILK;TSASIILR…	1895475265	5.41564e+07	60287.6
sp|P19338|NUCL_HUMAN	NCL	1;1;1;1;1;1;1;1;1;1;1;1;1;1;1;1;1;1;1;1;1;1;1;1;1;1;1;1;1;1;1;1;1;1;1;1;1;1;1;1;1;1;1;1;1;1;1;1;1;1;1;1;1;1;1;1;1;1;1;1;1;1;1;1;1;1;1	0.5254	Nucleolin	67	AAKEAMEDGEIDGNK;AIRLELQGPR;ALELTGLK;ALELTGLKVFGNEIK;ALVATPGK;ALVATPGKK;ATFIKVPQNQNGK;ATFIKVPQNQNGKSK;EAMEDGEIDGNK;EAMEDGEIDGNKVTLDWAK;EAMEDGEIDGNKVTLDWAKPK;ESFDGSVR;ETGSSKGFGFVDFNSEEDAK;EVFEDAAEIR;FGYVDFESAEDLEK;FGYVDFESAEDLEKALELTGLK;GFGFVDFNSEEDAK;GFGFVDFNSEEDAKAAK;GFGFVDFNSEEDAKAAKEAMEDGEIDGNK;GIAYIEFK;GIAYIEFKTEADAEK;GIAYIEFKTEADAEKTFEEK;GLSEDTTEETLK;GLSEDTTEETLKESFDGSVR;GQNQDYRGGKNSTWSGESK;G…	163389584865	3.55195e+09	76550.3
sp|P20839|IMDH1_HUMAN	IMPDH1	1;1;1;1;1;1;1;1;1;1;1;1;1;1;1;1;1;1;1;1;1;1;1;1;1;1	0.5837	Inosine-5'-monophosphate dehydrogenase 1	26	DIDFLAEKDHTTLLSEVMTPR;FGVPIIADGGIQTVGHVVK;FVPYLIAGIQHGCQDIGAR;GKLPIVNDCDELVAIIAR;GMGSLDAMEK;HGFSGIPITETGTMGSK;IAQGVSGSIQDK;IAQGVSGSIQDKGSIQK;IELVVAPAGVTLK;IELVVAPAGVTLKEANEILQR;KFEQGFITDPVVLSPSHTVGDVLEAK;LVGIVTSR;NLIDAGVDGLR;QKYPHLQVIGGNVVTAAQAK;QLLCGAAVGTR;RFGVPIIADGGIQTVGHVVK;RYFSEGDKVK;SMMYSGELK;SMMYSGELKFEK;SMMYSGELKFEKR;TMSAQIEGGVHGLHSYEK;TMSAQIEGGVHGLHSYEKR;VGMGCGSICITQEVMACGRPQGTAVYK;YFSEG…	3921266800	1.7049e+08	55352.5
sp|P21796|VDAC1_HUMAN	VDAC1	1;1;1;1;1;1;1;1;1;1;1	0.53	Voltage-dependent anion-selective channel protein 1	11	EHINLGCDMDFDIAGPSIR;GYGFGLIK;GYGFGLIKLDLK;LTFDSSFSPNTGK;LTFDSSFSPNTGKK;TDEFQLHTNVNDGTEFGGSIYQK;TKSENGLEFTSSGSANTETTK;VNNSSLIGLGYTQTLKPGIK;VTGSLETK;VTQSNFAVGYK;YQIDPDACFSAK	389280038	2.16267e+07	30735.6
sp|P22626|ROA2_HUMAN	HNRNPA2B1	1;1;1;1;1;1;1;1;1;1;1;1;1;1;1;1;1;1;1;1;1;1;1;1;1;1;1;1;1;1;1;1;1;1;1;1	0.7507	Heterogeneous nuclear ribonucleoproteins A2/B1	36	ALSRQEMQEVQSSR;DYFEEYGK;DYFEEYGKIDTIEIITDR;EDTEEHHLRDYFEEYGKIDTIEIITDR;GFGDGYNGYGGGPGGGNFGGSPGYGGGR;GFGFVTFDDHDPVDK;GFGFVTFDDHDPVDKIVLQK;GFGFVTFDDHDPVDKIVLQKYHTINGHNAEVR;GFGFVTFSSMAEVDAAMAARPHSIDGR;GGGGNFGPGPGSNFR;GGGGNFGPGPGSNFRGGSDGYGSGR;GGNFGFGDSR;GGNFGFGDSRGGGGNFGPGPGSNFR;IDTIEIITDR;IDTIEIITDRQSGK;KALSRQEMQEVQSSR;KLFIGGLSFETTEESLR;KRGFGFVTFDDHDPVDK;LFIGGLSFETTEESLR;LFVGGIKEDTEEHHLRDYFEEYGK;LT…	36538003364	1.92305e+09	37388.7
sp|P23246|SFPQ_HUMAN	SFPQ	1;1;1;1;1;1;1;1;1;1;1;1;1;1;1;1;1;1;1;1;1;1;1;1;1;1;1;1;1;1;1;1;1;1;1;1;1;1;1;1;1;1;1;1;1;1;1	0.4866	Splicing factor, proline- and glutamine-rich	47	AELDDTPMR;ALAEIAKAELDDTPMR;ALAEIAKAELDDTPMRGR;CSEGVFLLTTTPR;DAKDKLESEMEDAYHEHQANLLR;DKLESEMEDAYHEHQANLLR;EEEMMIR;EMEEQMR;EMQLRQEEER;EMQLRQEEERR;FAQHGTFEYEYSQR;FATHAAALSVR;FGQGGAGPVGGQGPR;GFGFIKLESR;GIVEFASK;GIVEFASKPAAR;GKGFGFIK;GMGPGTPAGYGR;ISDSEGFK;ISDSEGFKANLSLLR;LAQKNPMYQK;LFVGNLPADITEDEFKR;MEELHNQEMQK;MEELHNQEMQKR;MGGGGAMNMGDPYGSGGQK;MGYMDPR;MGYMDPRER;NLSPYVSNELLEEAFSQFGPIER;PVIVEPLEQLDDEDGL…	10991006736	3.43469e+08	76083.6
sp|P23284|PPIB_HUMAN	PPIB	1;1;1;1;1;1;1;1;1;1;1	0.5787	Peptidyl-prolyl cis-trans isomerase B	11	DKPLKDVIIADCGK;DTNGSQFFITTVK;HYGPGWVSMANAGK;IEVEKPFAIAKE;IGDEDVGR;SIYGERFPDENFK;TVDNFVALATGEK;VIFGLFGK;VIKDFMIQGGDFTR;VIKDFMIQGGDFTRGDGTGGK;VLEGMEVVR	830553258	5.19096e+07	23709.5
sp|P23396|RS3_HUMAN	RPS3	1;1;1;1;1;1;1;1;1;1;1;1;1;1;1;1;1;1;1;1;1;1;1;1	0.8313	40S ribosomal protein S3	24	ACYGVLR;DEILPTTPISEQK;ELAEDGYSGVEVR;ELTAVVQKR;FGFPEGSVELYAEKVATR;FIMESGAK;FVADGIFK;FVADGIFKAELNEFLTR;FVDGLMIHSGDPVNYYVDTAVR;GGKPEPPAMPQPVPTA;GLCAIAQAESLR;IMLPWDPTGK;IRELTAVVQK;IRELTAVVQKR;KFVADGIFK;KFVADGIFKAELNEFLTR;KPLPDHVSIVEPK;LLGGLAVR;QGVLGIK;TEIIILATR;TQNVLGEK;TQNVLGEKGR;VTPTRTEIIILATR;YKLLGGLAVR	1781527140	9.37646e+07	26653.4
sp|P25705|ATPA_HUMAN	ATP5F1A	1;1;1;1;1;1;1;1;1;1;1;1;1;1;1;1;1;1;1;1;1;1;1;1;1;1;1;1;1;1	0.5624	ATP synthase subunit alpha, mitochondrial	30	APGIIPR;EAYPGDVFYLHSR;ELIIGDR;ELIIGDRQTGK;EVAAFAQFGSDLDAATQQLLSR;FENAFLSHVVSQHQALLGTIR;GIRPAINVGLSVSR;GMSLNLEPDNVGVVVFGNDK;GMSLNLEPDNVGVVVFGNDKLIK;GYLDKLEPSK;GYLDKLEPSKITK;HALIIYDDLSK;HALIIYDDLSKQAVAYR;ILGADTSVDLEETGR;ISVREPMQTGIK;ITKFENAFLSHVVSQHQALLGTIR;LKEIVTNFLAGFEA;LTDADAMK;LYCIYVAIGQKR;QGQYSPMAIEEQVAVIYAGVR;QMSLLLR;QVAGTMKLELAQYR;STVAQLVK;STVAQLVKR;TGTAEMSSILEER;TSIAIDTIINQKR;VGLKAPGIIPR;VL…	2908748765	8.07986e+07	59695.6
sp|P26038|MOES_HUMAN	MSN	1;1;1;1;1;1;1;1;1;1;1;1;1;1;1;1;1;1;1;1	0.4991	Moesin	20	ALELEQER;ALELEQERK;ALTSELANAR;AQMVQEDLEK;AQQELEEQTR;ERQEAEEAKEALLQASR;ESPLLFK;EVWFFGLQYQDTK;FYPEDVSEELIQDITQR;GMLREDAVLEYLK;IAQDLEMYGVNYFSIK;IQVWHEEHR;KTANDMIHAENMR;QRIDEFESM;SGYLAGDKLLPQR;TAMSTPHVAEPAENEQDEQDENGAEASADLR;TANDMIHAENMR;TQEQLALEMAELTAR;VLEQHKLNKDQWEER;YGDFNKEVHK	541694409	1.35424e+07	67759.8
sp|P26368|U2AF2_HUMAN	U2AF2	1;1;1;1;1;1;1;1;1;1;1;1;1;1;1;1;1;1;1;1;1;1;1;1	0.5347	Splicing factor U2AF 65 kDa subunit	24	AFNLVKDSATGLSK;AMQAAGQIPATALLPTMTPDGLAVTPTPVPVVGSQMTR;AMQGLTGR;AMQGLTGRK;ELLTSFGPLK;FANRVVVTK;IFVEFTSVFDCQK;IRRPHDYQPLPGMSENPSVYVPGVVSTVVPDSAHK;KYWDVPPPGFEHITPMQYK;LFIGGLPNYLNDDQVK;LFIGGLPNYLNDDQVKELLTSFGPLK;LGGLTQAPGNPVLAVQINQDK;LGGLTQAPGNPVLAVQINQDKNFAFLEFR;NFAFLEFR;PVDGVEVPGCGK;QLNENKQER;RPHDYQPLPGMSENPSVYVPGVVSTVVPDSAHK;SIEIPRPVDGVEVPGCGK;SVDETTQAMAFDGIIFQGQSLK;SVDETTQAMAFDGIIFQGQSLKIR;VVVTKY…	6125900869	3.22416e+08	53449.2
sp|P26599|PTBP1_HUMAN	PTBP1	1;1;1;1;1;1;1;1;1;1;1;1;1;1;1;1;1;1;1;1;1;1;1;1;1;1;1;1;1;1;1;1;1;1	0.7552	Polypyrimidine tract-binding protein 1	34	AQAALQAVNSVQSGNLALAASAAAVDAGMAMAGQSPVLR;DYGNSPLHR;EGQEDQGLTKDYGNSPLHR;ENALVQMADGNQAQLAMSHLNGHK;ENALVQMADGNQAQLAMSHLNGHKLHGKPIR;GFKFFQK;GKNQAFIEMNTEEAANTMVNYYTSVTPVLR;GQPIYIQFSNHK;GQPIYIQFSNHKELK;GQPIYIQFSNHKELKTDSSPNQAR;GSDELFSTCVTNGPFIMSSNSASAANGNDSK;GSDELFSTCVTNGPFIMSSNSASAANGNDSKK;HQNVQLPR;HQNVQLPREGQEDQGLTK;HQNVQLPREGQEDQGLTKDYGNSPLHR;IAIPGLAGAGNSVLLVSNLNPER;IITFTKNNQFQALLQYADPVSAQHAK;ILFNKKE…	34013502342	1.54607e+09	57167.6
sp|P26641|EF1G_HUMAN	EEF1G	1;1;1;1;1;1;1;1;1;1;1;1;1;1;1;1;1;1;1;1;1;1;1;1;1;1	0.4577	Elongation factor 1-gamma	26	AAAPAPEEEMDECEQALAAEPK;AKDPFAHLPK;ALIAAQYSGAQVR;AVLGEVK;AVLGEVKLCEK;EYFSWEGAFQHVGK;GQELAFPLSPDWQVDYESYTWR;ILGLLDAYLK;ILGLLDAYLKTR;KAAAPAPEEEMDECEQALAAEPK;KLDPGSEETQTLVR;KLDPGSEETQTLVREYFSWEGAFQHVGK;LDPGSEETQTLVR;MAQFDAK;MAQFDAKK;QAFPNTNR;QATENAKEEVR;QVLEPSFR;RILGLLDAYLK;STFVLDEFK;STFVLDEFKR;STFVLDEFKRK;TFLVGER;TRTFLVGER;VLSAPPHFHFGQTNR;WFLTCINQPQFR	8666734030	3.2099e+08	50069.1
sp|P27635|RL10_HUMAN	RPL10	1;1;1;1;1;1;1;1;1;1;1;1;1	0.6075	60S ribosomal protein L10	13	AKVDEFPLCGHMVSDEYEQLSSEALEAAR;EHVIEALR;EHVIEALRR;FNADEFEDMVAEK;FNADEFEDMVAEKR;GPLDKWR;LIPDGCGVK;LQNKEHVIEALR;LQNKEHVIEALRR;SCGKDGFHIR;TKLQNKEHVIEALR;VDEFPLCGHMVSDEYEQLSSEALEAAR;WGFTKFNADEFEDMVAEK	731046464	5.62343e+07	24542.8
sp|P27694|RFA1_HUMAN	RPA1	1;1;1;1;1;1;1;1;1;1;1;1;1;1;1;1;1;1;1;1;1;1;1;1;1;1;1;1;1;1;1;1;1;1;1;1;1;1;1;1;1;1;1;1;1;1;1;1;1;1;1;1;1;1;1;1;1;1;1;1;1	0.711	Replication protein A 70 kDa DNA-binding subunit	61	AAGPSLSHTSGGTQSK;ATAFNEQVDK;ATAFNEQVDKFFPLIEVNK;ATAFNEQVDKFFPLIEVNKVYYFSK;ATVMDVKPVDYR;ATVMDVKPVDYREYGR;CDTEFPNFK;CDTEFPNFKYR;CEKCDTEFPNFK;DKNEQAFEEVFQNANFR;DSLVDIIGICK;DSLVDIIGICKSYEDATK;ENCMYQACPTQDCNK;ENCMYQACPTQDCNKK;FFPLIEVNK;FFPLIEVNKVYYFSK;FIVNTLK;FIVNTLKDGR;GDTNIKPILQVINIR;GDTNIKPILQVINIRPITTGNSPPR;GEGKLFSLELVDESGEIR;GWFDAEGQALDGVSISDLK;IANKQFTAVK;IGNPVPYNEGLGQPQVAPPAPAASPAASSR;IGNPVPYNEG…	28699804633	8.69691e+08	68077.3
sp|P27695|APEX1_HUMAN	APEX1	1;1;1;1;1;1;1;1;1;1;1;1;1;1;1;1;1	0.5786	DNA-(apurinic or apyrimidinic site) endonuclease	17	ALGSDHCPITLYLAL;CSENKLPAELQELPGLSHQYWSAPSDKEGYSGVGLLSR;EAAGEGPALYEDPPDQK;EEAPDILCLQETK;GAVAEDGDELR;GAVAEDGDELRTEPEAK;GLDWVKEEAPDILCLQETK;KGAVAEDGDELRTEPEAK;KNAGFTPQER;KNDKEAAGEGPALYEDPPDQK;KPLVLCGDLNVAHEEIDLR;LDYFLLSHSLLPALCDSK;NAGFTPQER;QRWDEAFR;QRWDEAFRK;SKALGSDHCPITLYLAL;VSYGIGDEEHDQEGR	1.05355e+09	5.85304e+07	35514.2
sp|P31483|TIA1_HUMAN	TIA1	1;1;1;1;1;1;1;1;1	0.4689	Cytotoxic granule associated RNA binding protein TIA1	9	AAFAPFGR;DTSSSTVVSTQR;FNSHESAAHAIVSVNGTTIEGHVVK;HAAAALAAMNGR;HAAAALAAMNGRK;MIMDTAGNDPYCFVEFHEHR;QLSYDEVVNQSSPSNCTVYCGGVTSGLTEQLMR;SQDHFHVFVGDLSPEITTEDIK;VFPDKGYSFVR	850005503	4.47371e+07	42917.6
sp|P31943|HNRH1_HUMAN	HNRNPH1	1;1;1;1;1;1;1;1;1;1;1;1;1;1;1;1;1	0.5434	Heterogeneous nuclear ribonucleoprotein H	17	DLNYCFSGMSDHRYGDGGSTFQSTTGHCVHMR;EGRPSGEAFVELESEDEVK;FFSDCKIQNGAQGIR;GAYGGGYGGYDDYNGYNDGYGFGSDR;GAYGGGYGGYDDYNGYNDGYGFGSDRFGR;GLPWSCSADEVQR;IQNGAQGIR;MLGTEGGEGFVVK;RGAYGGGYGGYDDYNGYNDGYGFGSDRFGR;SNNVEMDWVLK;SNNVEMDWVLKHTGPNSPDTANDGFVR;VRGLPWSCSADEVQR;VTGEADVEFATHEDAVAAMSK;VTGEADVEFATHEDAVAAMSKDK;YGDGGSTFQSTTGHCVHMR;YVELFLNSTAGASGGAYEHR;YVEVFKSNNVEMDWVLK	1732644469	6.93058e+07	49180.4
sp|P32969|RL9_HUMAN	RPL9	1;1;1;1;1;1;1;1	0.5469	60S ribosomal protein L9	8	DELILEGNDIELVSNSAALIQQATTVK;GVTLGFR;KFLDGIYVSEK;KFLDGIYVSEKGTVQQADE;MRPGVACSVSQAQKDELILEGNDIELVSNSAALIQQATTVK;TICSHVQNMIK;TILSNQTVDIPENVDITLK;TVIVKGPR	244918076	2.22653e+07	21831.8
sp|P35527|K1C9_HUMAN	KRT9	1;1;1;1;1;1;1;1;1;1;1;1;1;1;1;1;1;1;1;1;1;1;1;1;1;1;1;1;1;1;1;1;1;1;1;1;1;1;1;1;1;1;1;1;1;1	0.7689	Keratin, type I cytoskeletal 9	46	DIENQYETQITQIEHEVSSSGQEVQSSAK;DIENQYETQITQIEHEVSSSGQEVQSSAKEVTQLR;DQIVDLTVGNNK;EEMSQLTGQNSGDVNVEINVAPGKDLTK;EIETYHNLLEGGQEDFESSGAGK;FSSSSGYGGGSSR;GGGGSFGYSYGGGSGGGFSASSLGGGFGGGSR;GGSGGSHGGGSGFGGESGGSYGGGEEASGSGGGYGGGSGK;GGSGGSHGGGSGFGGESGGSYGGGEEASGSGGGYGGGSGKSSHS;GGSGGSYGGGGSGGGYGGGSGSR;HGVQELEIELQSQLSK;HGVQELEIELQSQLSKK;HGVQELEIELQSQLSKKAALEK;IGLGGRGGSGGSYGR;IKFEMEQNLR;IQDWYDKK;IQDWYDKKGPAAIQK;…	52255240586	1.74184e+09	62008.8
sp|P35908|K22E_HUMAN	KRT2	1;1;1;1;1;1;1;1;1;1;1;1;1;1;1;1;1;1;1;1;1;1;1;1;1;1;1;1;1;1;1;1;1;1;1;1;1;1;1;1;1;1;1;1;1;1;1;1	0.9437	Keratin, type II cytoskeletal 2 epidermal	48	AAFGGSGGRGSSSGGGYSSGSSSYGSGGR;DVDNAYMIK;DVDNAYMIKVELQSK;EIKIEISELNR;FGGFGGPGGVGGLGGPGGFGPGGYPGGIHEVSVNQSLLQPLNVK;GFSSGSAVVSGGSR;GFSSGSAVVSGGSRR;GGGFGGGSSFGGGSGFSGGGFGGGGFGGGR;GGGGGGFRGFSSGSAVVSGGSR;GGSGGGGSISGGGYGSGGGSGGR;GGSISGGGYGSGGGK;GGSISGGGYGSGGGKHSSGGGSRGGSSSGGGYGSGGGGSSSVK;GSSSGGGYSSGSSSYGSGGR;GSSSGGGYSSGSSSYGSGGRQSGSRGGSGGGGSISGGGYGSGGGSGGR;HGDSLKEIKIEISELNR;HGGGGGGFGGGGFGSR;KDVDNAYMIK;L…	1.99381e+10	4.74716e+08	65375.2
sp|P37802|TAGL2_HUMAN	TAGLN2	1;1;1;1;1;1;1;1;1	0.4925	Transgelin-2	9	ENFQNWLK;GPAYGLSR;IQASTMAFK;NFSDNQLQEGK;NMACVQR;NVIGLQMGTNR;QMEQISQFLQAAER;TLMNLGGLAVAR;YGINTTDIFQTVDLWEGK	221928572	1.5852e+07	22359.2
sp|P38159|RBMX_HUMAN	RBMX	1;1;1;1;1;1;1;1;1;1;1	0.6343	RNA-binding motif protein, X chromosome	11	AIKVEQATKPSFESGR;ALEAVFGK;ALEAVFGKYGR;GLPPSMER;GYSDRDGYGR;LFIGGLNTETNEKALEAVFGK;SAPPTRGPPPSYGGSSR;SAPPTRGPPPSYGGSSRYDDYSSSR;SDLYSSGR;SDLYSSGRDR;VEQATKPSFESGR	1.05434e+09	3.19496e+07	42288.3
sp|P38935|SMBP2_HUMAN	IGHMBP2	1;1;1;1;1;1;1;1;1;1;1;1;1;1;1;1;1;1;1;1;1;1;1;1;1;1;1;1;1;1;1;1;1;1;1;1;1;1;1;1;1;1;1;1;1;1	0.5358	DNA-binding protein SMUBP-2	46	AALAGLSLSLMER;AALGPPAGTGGPAPLQPVPPTPAQTEQPPREQR;AALGPPAGTGGPAPLQPVPPTPAQTEQPPREQRGPDQPDLR;ADNTCGFAK;AMIVEFMASK;AMIVEFMASKK;DIAVVSPYNLQVDLLR;EGVLYAGSGTK;EKEAVILSFVR;ELAIIHGPPGTGK;EREEAAMLESLTSANVVLATNTGASADGPLK;FITVSKR;GPDQPDLR;HVAVICDSR;KGEVGFLAEDR;KGEVGFLAEDRR;LAEEYGAR;LANDVTYR;LLESIQQHSLDAVLAR;LLVTFEPR;LLVTFEPRR;LQVSSQR;MHQAIMR;QEGGQEAAAPAR;QLDLLELERDAEVEER;QLDLLELERDAEVEERR;QLPPTTVSHK;RFITVSK;…	2303059633	3.77551e+07	109064
sp|P39019|RS19_HUMAN	RPS19	1;1;1;1;1;1;1	0.469	40S ribosomal protein S19	7	ALAAFLK;HKELAPYDENWFYTR;LKVPEWVDTVK;NGVMPSHFSR;PGVTVKDVNQQEFVR;RVLQALEGLK;VLQALEGLK	189671394	1.58059e+07	16032.5
sp|P39656|OST48_HUMAN	DDOST	1;1;1;1;1;1;1;1;1;1;1;1;1	0.4803	Dolichyl-diphosphooligosaccharide--protein glycosyltransferase 48 kDa subunit	13	ELGSECGIEFDEEK;ETHSLFFR;GFELTFK;GVGMVADPDNPLVLDILTGSSTSYSFFPDKPITQYPHAVGK;LGYTHLYSSTQVSVRPLQHTQYER;LPDVYGVFQFK;NTLLIAGLQAR;SSLNPILFR;TAVIDHHNYDISDLGQHTLIVADTENLLK;TLVLLDNLNVR;VGETAPPNAYTVTDLVEYSIVIQQLSNGK;WVFKEEGVLR;YSQTGNYELAVALSR	1182203987	4.92585e+07	50751
sp|P40939|ECHA_HUMAN	HADHA	1;1;1;1;1;1;1;1;1;1;1;1;1;1;1;1;1;1;1;1;1;1;1;1;1;1;1;1;1;1;1;1;1;1;1	0.5505	Trifunctional enzyme subunit alpha, mitochondrial	35	ALMGLYHGQVLCK;DATLTALDRGQQQVFK;DGPGFYTTR;DLNSDMDSILASLK;DTSASAVAVGLK;DTSASAVAVGLKQGK;ELHSEFSEVMNEIWASDQIR;EVEAVIPDHCIFASNTSALPISEIAAVSK;FGAPQKDVK;FGELVMTK;FGGGNPELLTQMVSK;FVDLYGAQK;GFYIYQEGVKR;GLYPAPLK;HLAILGAGLMGAGIAQVSVDKGLK;HVAEDLGKVFGER;ILQEGVDPK;IVEKLEK;KLDSLTTSFGFPVGAATLVDEVGVDVAK;KTVLGTPEVLLGALPGAGGTQR;LTAYAMTIPFVR;MQLLEIITTEK;MVGVPAALDMMLTGR;SAVLISSKPGCFIAGADINMLAACK;SEVSSDEDIQFR;TGIEQGSD…	1353475025	3.07608e+07	82928.9
sp|P42704|LPPRC_HUMAN	LRPPRC	1;1;1;1;1;1;1;1;1;1;1;1;1;1;1;1;1;1;1;1;1;1;1;1;1;1;1;1;1;1;1;1;1;1;1;1;1;1;1;1;1;1;1;1;1;1;1;1;1;1;1;1;1;1;1;1;1;1;1;1;1;1;1;1;1;1;1;1;1;1;1;1;1;1;1;1;1;1;1;1;1;1;1;1;1;1;1;1;1;1;1	0.6334	Leucine-rich PPR motif-containing protein, mitochondrial	91	ADAVWNKIQEENVIPR;AFAETHIK;AGDMENAENILTVMR;AGYPQYVSEILEK;AILQENGCLSDSDMFSQAGLR;AKYESDMVTGGYAALINLCCR;CVANNQVETLEK;CVANNQVETLEKLVELTQK;DAGIEPGPDTYLALLNAYAEK;DAGIEPGPDTYLALLNAYAEKGDIDHVK;DAHLLVESK;DILIACR;DIQEESTFSSR;DLPVTEAVFSALVTGHAR;DTTALSFFHMLNGAALR;DYLKEAVTTLK;EAVTTLK;EEFDRLDSSAVLDTGK;EEGFPIRPHYFWPLLVGR;EGNQEVPFDVPELWYEDEK;EKDIQEESTFSSR;EKNVQGIIEILK;EQNIVFNAETYSNLIK;FSPTDFLAK;GAYDIFLNAK;GDLSTAL…	7971447789	7.81514e+07	157787
sp|P46063|RECQ1_HUMAN	RECQL	1;1;1;1;1;1;1;1;1;1;1;1;1;1;1;1;1;1;1;1;1;1;1;1;1;1;1;1;1;1;1;1;1;1;1;1;1;1;1;1;1;1	0.6626	ATP-dependent DNA helicase Q1	42	ALGILKR;ANLLNNEAHAITMQVTK;DILQNVFK;DILQNVFKLEK;DSEQVTVSLQNLGIHAGAYHANLEPEDK;DSEQVTVSLQNLGIHAGAYHANLEPEDKTTVHR;EDFPWSGK;FRPLQLETINVTMAGK;FVIHHSMSK;GQSGIIYCFSQK;IAVDEVHCCSQWGHDFRPDYK;IIAHFLIQQYLK;ILKQAEELNEK;ISSMVVMENVGQQK;KAANMLQQSGSK;KNITEYCR;KWSANEIQVVVATVAFGMGIDKPDVR;LIDSWMGK;LIYVTPEKIAK;LYEMVSYCQNISK;MCDNCCKDSAFER;MCDNCCKDSAFERK;MFMSRLEK;NITEYCRDLIK;QAEELNEKLTPLK;QCLEDSDAGASNEYDSSPAAWNK;QCLEDS…	8831408949	2.38687e+08	73392
sp|P46777|RL5_HUMAN	RPL5	1;1;1;1;1;1;1;1;1;1;1;1;1;1;1;1	0.5253	60S ribosomal protein L5	16	EFNAEVHR;EGKTDYYAR;GAVDGGLSIPHSTK;HIMGQNVADYMR;IEGDMIVCAAYAHELPK;KHIMGQNVADYMR;LVIQDKNK;NSVTPDMMEEMYK;NSVTPDMMEEMYKK;QFSQYIK;RFPGYDSESK;TTTGNKVFGALK;VGLTNYAAAYCTGLLLAR;VTNRDIICQIAYAR;YLMEEDEDAYKK;YLMEEDEDAYKKQFSQYIK	716393109	4.21408e+07	34322.7
sp|P48643|TCPE_HUMAN	CCT5	1;1;1;1;1;1;1;1;1;1;1;1;1;1;1;1;1;1;1;1;1;1;1;1;1;1;1;1;1;1	0.6673	T-complex protein 1 subunit epsilon	30	AFADALEVIPMALSENSGMNPIQTMTEVR;AVTIFIR;DVDFELIKVEGK;EKFEEMIQQIK;EMNPALGIDCLHK;ETGANLAICQWGFDDEANHLLLQNNLPAVR;FSELTAEK;GVIVDKDFSHPQMPK;HKLDVTSVEDYK;IADGYEQAAR;IAILTCPFEPPKPK;IDDIRKPGESEE;ISDSVLVDIKDTEPLIQTAK;KQQISLATQMVR;LGFAGLVQEISFGTTK;LGFAGLVQEISFGTTKDK;LMGLEALK;MLVIEQCK;MLVIEQCKNSR;NLIRDNR;QMAEIAVNAVLTVADMER;QMAEIAVNAVLTVADMERR;QQHVIETLIGK;QQHVIETLIGKK;SRLMGLEALK;TSLGPNGLDK;VAIEHLDKISDSVLVDIKDT…	1479664377	3.89385e+07	59614.8
sp|P49368|TCPG_HUMAN	CCT3	1;1;1;1;1;1;1;1;1;1;1;1;1;1;1;1;1;1;1;1;1;1;1;1;1;1;1;1;1;1;1;1;1	0.5798	T-complex protein 1 subunit gamma	33	ALDDMISTLK;ALDDMISTLKK;AMTGVEQWPYR;ANITAIRR;AVAQALEVIPR;EDDVGTGAGLLEIK;EILSEVER;EILSEVERNLQDAMQVCR;EIQVQHPAAK;ELGIWEPLAVK;GASKEILSEVER;GASKEILSEVERNLQDAMQVCR;GISDLAQHYLMR;GVMINKDVTHPR;HTQENCETWGVNGETGTLVDMK;IDDIVSGHK;IDDIVSGHKK;IGDEYFTFITDCKDPK;IVLLDSSLEYK;IVLLDSSLEYKK;IVSRPEELR;IVSRPEELREDDVGTGAGLLEIK;KALDDMISTLKK;KGESQTDIEITR;KGESQTDIEITREEDFTR;KIGDEYFTFITDCKDPK;KISIPVDISDSDMMLNIINSSITTK;MVQFEE…	3.02237e+09	8.16857e+07	60477.3
sp|P50402|EMD_HUMAN	EMD	1;1;1;1;1;1;1;1;1;1;1;1;1;1;1	0.5866	Emerin	15	APGAGLGQDR;DSAYQSITHYRPVSASR;GDADMYDLPK;GDADMYDLPKKEDALLYQSK;GYNDDYYEESYFTTR;IFEYETQR;IFEYETQRR;KEDALLYQSK;LSPPSSSAASSYSFSDLNSTR;RLSPPSSSAASSYSFSDLNSTR;RYNIPHGPVVGSTR;SSLDLSYYPTSSSTSFMSSSSSSSSWLTR;SSLDLSYYPTSSSTSFMSSSSSSSSWLTRR;TYGEPESAGPSR;YNIPHGPVVGSTR	694565940	4.96119e+07	28957.9
sp|P50990|TCPQ_HUMAN	CCT8	1;1;1;1;1;1;1;1;1;1;1;1;1;1;1;1;1;1;1;1;1;1;1;1;1;1;1;1;1;1;1;1;1;1;1	0.6405	T-complex protein 1 subunit theta	35	AHEILPNLVCCSAK;AIADTGANVVVTGGK;ALAENSGVKANEVISK;APGFAQMLK;AVDDGVNTFK;DIDEVSSLLR;ELEVQHPAAK;ETEGDVTSVK;ETEGDVTSVKDAK;FAEAFEAIPR;GEENLMDAQVK;GSTDNLMDDIER;HFSGLEEAVYR;IAVYSCPFDGMITETK;ILGSGISSSSVLHGMVFK;KAHEILPNLVCCSAK;KDWDDDQND;KFAEAFEAIPR;LATNAAVTVLR;LFVTNDAATILR;LFVTNDAATILRELEVQHPAAK;LVPGGGATEIELAK;LYAVHQEGNK;MVINHLEK;NIQACKELAQTTR;NLRDIDEVSSLLR;QITSYGETCPGLEQYAIK;QYGNEVFLAK;TAEELMNFSKGEENLMDAQV…	2.53782e+09	6.34456e+07	59564.5
sp|P50991|TCPD_HUMAN	CCT4	1;1;1;1;1;1;1;1;1;1;1;1;1;1;1;1;1;1;1;1;1;1;1	0.5844	T-complex protein 1 subunit delta	23	AFADAMEVIPSTLAENAGLNPISTVTELR;AQDIEAGDGTTSVVIIAGSLLDSCTK;AYILNLVK;DALSDLALHFLNK;DIEREDIEFICK;FSNISAAK;GAYQDRDKPAQIR;GDVTITNDGATILK;GIEILTDMSRPVELSDR;GIEILTDMSRPVELSDRETLLNSATTSLNSK;GIHPTIISESFQK;GMDKMIQDGKGDVTITNDGATILK;GSNKLVIEEAER;LGGTIDDCELVEGLVLTQK;MIQDGKGDVTITNDGATILK;QMQVLHPAAR;SILKIDDVVNTR;TAGINVR;TDMDNQIVVSDYAQMDR;TGCNVLLIQK;TLSGMESYCVR;VSNSGITRVEK;VVSQYSSLLSPMSVNAVMK	1313765064	3.55072e+07	57869.7
sp|P51991|ROA3_HUMAN	HNRNPA3	1;1;1;1;1;1;1;1;1;1;1;1;1;1;1;1;1;1;1;1;1;1;1;1;1;1;1;1	0.5794	Heterogeneous nuclear ribonucleoprotein A3	28	ALSKQEMQSAGSQR;AVSREDSVKPGAHLTVK;DYFEKYGKIETIEVMEDR;EDSVKPGAHLTVK;EDSVKPGAHLTVKK;GEEGHDPKEPEQLR;GFAFVTFDDHDTVDK;GFAFVTFDDHDTVDKIVVQK;GFGFVTYSCVEEVDAAMCAR;GFGFVTYSCVEEVDAAMCARPHK;GFGFVTYSCVEEVDAAMCARPHKVDGR;GGNFGGGGGNFGR;IETIEVMEDR;IETIEVMEDRQSGK;IFVGGIKEDTEEYNLR;IFVGGIKEDTEEYNLRDYFEK;KIFVGGIKEDTEEYNLR;KLFIGGLSFETTDDSLREHFEK;LFIGGLSFETTDDSLREHFEK;RGEEGHDPKEPEQLR;RGFAFVTFDDHDTVDK;RGFAFVTFDDHDTVDKIV…	5.50886e+09	2.75443e+08	39552.6
sp|P52272|HNRPM_HUMAN	HNRNPM	1;1;1;1;1;1;1;1;1;1;1;1;1;1;1;1;1;1;1;1;1;1;1;1;1;1;1;1;1;1;1;1;1;1;1;1;1;1;1;1;1;1;1;1;1;1;1;1;1;1;1;1;1;1;1;1;1;1;1;1;1;1;1;1;1;1;1;1;1;1;1	0.811	Heterogeneous nuclear ribonucleoprotein M	71	AAEVLNK;ACQIFVR;ADILEDK;ADILEDKDGK;ADILEDKDGKSR;AFITNIPFDVK;AFITNIPFDVKWQSLK;AFITNIPFDVKWQSLKDLVK;AIEMERGNFGGSFAGSFGGAGGHAPGVAR;DKFNECGHVLYADIKMENGK;DLVKEKVGEVTYVELLMDAEGK;EKVGEVTYVELLMDAEGK;EKVGEVTYVELLMDAEGKSR;EVFSMAGVVVR;FEPYANPTKR;FESPEVAER;FGSGMNMGR;GCAVVEFK;GCAVVEFKMEESMK;GCAVVEFKMEESMKK;GCGVVKFESPEVAER;GDFFPPERPQQLPHGLGGIGMGLGPGGQPIDANHLNK;GGNRFEPYANPTK;GGNRFEPYANPTKR;GIGMGNIGPAGMGMEGIGFGI…	101833712680	1.95834e+09	77446.3
sp|P52597|HNRPF_HUMAN	HNRNPF	1;1;1;1;1;1;1;1;1;1;1;1;1;1;1;1;1	0.559	Heterogeneous nuclear ribonucleoprotein F	17	DLSYCLSGMYDHR;EGRQSGEAFVELGSEDDVK;FMSVQRPGPYDRPGTAR;HSGPNSADSANDGFVR;ITGEAFVQFASQELAEK;ITGEAFVQFASQELAEKALGK;MRPGAYSTGYGGYEEYSGLSDGYGFTTDLFGR;QSGEAFVELGSEDDVK;RYIGIVK;SHRTEMDWVLK;SYSDPPLK;TEMDWVLK;VTGEADVEFATHEEAVAAMSK;VTGEADVEFATHEEAVAAMSKDR;YGDSEFTVQSTTGHCVHMR;YIEVFKSHR;YIEVFKSSQEEVR	2218427101	1.05639e+08	45624.8
sp|P53396|ACLY_HUMAN	ACLY	1;1;1;1;1;1;1;1;1;1;1;1;1;1;1;1;1;1;1;1;1;1;1;1;1;1;1;1;1;1;1;1;1;1;1;1;1;1;1;1;1;1;1;1;1	0.4614	ATP-citrate synthase	45	AFDSGIIPMEFVNK;AGKDLVSSLTSGLLTIGDRFGGALDAAAK;AISEQTGKELLYK;AKPAMPQDSVPSPR;AVQGMLDFDYVCSR;DGVYVLDLAAK;DYQGPLKEHEVTIFVR;EGDYVLFHHEGGVDVGDVDAK;EILIPVFK;FGGALDAAAK;FICTTSAIQNR;FYWGHKEILIPVFK;GGPNYQEGLR;GKLGLVGVNLTLDGVK;GVTIIGPATVGGIKPGCFK;HLLVHAPEDK;KHPEVDVLINFASLR;KPASFMTSICDER;LGLVGVNLTLDGVK;LIMGIGHR;LLQDHPWLLSQNLVVKPDQLIK;LLVGVDEKLNPEDIKK;LTLLNPK;LYRPGSVAYVSR;NMADAMR;NQALKEAGVFVPR;QHFPATPLLDYALEVE…	7578330712	1.22231e+08	120744
sp|P53999|TCP4_HUMAN	SUB1	1;1;1;1;1;1;1;1;1;1;1;1;1;1;1;1	0.7323	Activated RNA polymerase II transcriptional coactivator p15	16	DDNMFQIGK;DDNMFQIGKMR;ELVSSSSSGSDSDSEVDKK;EQISDIDDAVR;EYWMDPEGEMK;EYWMDPEGEMKPGR;EYWMDPEGEMKPGRK;GISLNPEQWSQLK;GISLNPEQWSQLKEQISDIDDAVR;GISLNPEQWSQLKEQISDIDDAVRK;GKVLIDIR;KGISLNPEQWSQLK;KGISLNPEQWSQLKEQISDIDDAVR;QSSSSRDDNMFQIGK;QVAPEKPVK;VLIDIREYWMDPEGEMKPGR	12041092140	1204109214	14368.4
sp|P61247|RS3A_HUMAN	RPS3A	1;1;1;1;1;1;1;1;1;1;1;1;1;1;1;1;1;1;1	0.5871	40S ribosomal protein S3a	19	ACQSIYPLHDVFVR;ADGYEPPVQESV;APAMFNIR;DKMCSMVK;EVQTNDLK;EVQTNDLKEVVNK;IASDGLK;KDWYDVK;LFCVGFTK;LIPDSIGKDIEK;LIPDSIGKDIEKACQSIYPLHDVFVR;LMELHGEGSSSGK;MMEIMTR;NCLTNFHGMDLTR;TTDGYLLR;VFEVSLADLQNDEVAFR;VFEVSLADLQNDEVAFRK;VVDPFSK;VVDPFSKKDWYDVK	1185047780	6.23709e+07	29907.7
sp|P61978|HNRPK_HUMAN	HNRNPK	1;1;1;1;1;1;1;1;1;1;1;1;1;1;1;1;1;1;1;1;1;1;1;1;1;1;1;1;1;1;1;1;1;1;1;1;1;1;1;1;1;1;1;1;1	0.7365	Heterogeneous nuclear ribonucleoprotein K	45	ALRTDYNASVSVPDSSGPER;AQPYDPNFYDETYDYGGFTMMFDDRR;DLAGSIIGK;DLAGSIIGKGGQR;DYDDMSPR;ELRENTQTTIK;ENTQTTIKLFQECCPHSTDR;GGDLMAYDR;GGDLMAYDRR;GRPVGFPMR;GSDFDCELR;GSYGDLGGPIITTQVTIPK;GSYGDLGGPIITTQVTIPKDLAGSIIGK;GSYGDLGGPIITTQVTIPKDLAGSIIGKGGQR;HESGASIKIDEPLEGSEDR;HESGASIKIDEPLEGSEDRIITITGTQDQIQNAQYLLQNSVK;IDEPLEGSEDR;IDEPLEGSEDRIITITGTQDQIQNAQYLLQNSVK;IILDLISESPIK;IILDLISESPIKGR;IIPTLEEGLQLPSPTATSQLPLES…	67100328700	2.4852e+09	50926.4
sp|P62241|RS8_HUMAN	RPS8	1;1;1;1;1;1;1;1;1;1;1	0.5337	40S ribosomal protein S8	11	ADGYVLEGKELEFYLR;ELEFYLR;IIDVVYNASNNELVR;ISSLLEEQFQQGK;KYELGRPAANTK;LDVGNFSWGSECCTR;LLACIASRPGQCGR;LTPEEEEILNK;LTPEEEEILNKKR;QWYESHYALPLGR;YELGRPAANTK	755660196	7.5566e+07	24172.2
sp|P62269|RS18_HUMAN	RPS18	1;1;1;1;1;1;1;1;1;1;1;1	0.4737	40S ribosomal protein S18	12	AGELTEDEVER;IAFAITAIK;IPDWFLNR;KADIDLTK;KADIDLTKR;KIAFAITAIK;QYKIPDWFLNR;RAGELTEDEVER;VITIMQNPR;VLNTNIDGR;VLNTNIDGRR;YSQVLANGLDNK	424829866	3.54025e+07	17689.8
sp|P62280|RS11_HUMAN	RPS11	1;1;1;1;1;1;1;1	0.4937	40S ribosomal protein S11	8	AYQKQPTIFQNK;DVQIGDIVTVGECRPLSK;EAIEGTYIDKK;ILSGVVTK;NIGLGFK;RDYLHYIR;RVLLGETGKEK;VLLGETGKEKLPR	646671209	6.46671e+07	18401
sp|P62633|CNBP_HUMAN	CNBP	1;1;1;1;1;1;1;1	0.5085	CCHC-type zinc finger nucleic acid binding protein	8	CGESGHLAKDCDLQEDACYNCGR;CGETGHVAINCSK;CYSCGEFGHIQK;CYSCGEFGHIQKDCTK;DCDLQEDACYNCGR;EQCCYNCGKPGHLAR;GFQFVSSSLPDICYR;TSEVNCYR	1712327405	1.14155e+08	19431.6
sp|P62701|RS4X_HUMAN	RPS4X	1;1;1;1;1;1;1	0.6426	40S ribosomal protein S4, X isoform	7	GNKPWISLPR;IGVITNR;KIFVGTK;LRECLPLIIFLR;LSNIFVIGK;TDITYPAGFMDVISIDKTGENFR;VNDTIQIDLETGK	1044063150	5.22032e+07	29561
sp|P62937|PPIA_HUMAN	PPIA	1;1;1;1;1;1;1	0.6485	Peptidyl-prolyl cis-trans isomerase A	7	ALSTGEKGFGYK;EGMNIVEAMER;HTGPGILSMANAGPNTNGSQFFICTAK;KITIADCGQLE;VKEGMNIVEAMER;VNPTVFFDIAVDGEPLGR;VSFELFADKVPK	273235288	1.95168e+07	17982.9
sp|P63244|RACK1_HUMAN	RACK1	1;1;1;1;1;1;1;1;1;1;1;1;1;1;1;1;1	0.6719	Receptor of activated protein C kinase 1	17	AEPPQCTSLAWSADGQTLFAGYTDNLVR;DETNYGIPQR;DGQAMLWDLNEGK;DKTIIMWK;FSPNSSNPIIVSCGWDK;FSPNSSNPIIVSCGWDKLVK;GHNGWVTQIATTPQFPDMILSASR;IIVDELKQEVISTSSK;IWDLEGK;LTRDETNYGIPQR;LWDLTTGTTTR;LWDLTTGTTTRR;TNHIGHTGYLNTVTVSPDGSLCASGGK;VWNLANCK;VWQVTIGTR;YTVQDESHSEWVSCVR;YWLCAATGPSIK	1457529588	6.62513e+07	35036.5
sp|P67809|YBOX1_HUMAN	YBX1	1;1;1;1;1;1;1;1;1;1;1;1;1;1;1	0.6883	Y-box-binding protein 1	15	AADPPAENSSAPEAEQGGAE;FPPYYMR;GAEAANVTGPGGVPVQGSK;GAEAANVTGPGGVPVQGSKYAADR;NYQQNYQNSESGEK;NYQQNYQNSESGEKNEGSESAPEGQAQQR;NYQQNYQNSESGEKNEGSESAPEGQAQQRR;PGTTGSGAGSGGPGGLTSAAPAGGDK;PGTTGSGAGSGGPGGLTSAAPAGGDKK;QPREDGNEEDKENQGDETQGQQPPQR;RFPPYYMR;RPQYSNPPVQGEVMEGADNQGAGEQGR;RPQYSNPPVQGEVMEGADNQGAGEQGRPVR;RRFPPYYMR;SVGDGETVEFDVVEGEKGAEAANVTGPGGVPVQGSK	43431877964	3.34091e+09	35884.7
sp|P78371|TCPB_HUMAN	CCT2	1;1;1;1;1;1;1;1;1;1;1;1;1;1;1;1;1;1;1;1;1;1;1;1;1;1;1	0.6336	T-complex protein 1 subunit beta	27	AAHSEGNTTAGLDMR;DASLMVTNDGATILK;EALLSSAVDHGSDEVK;EALLSSAVDHGSDEVKFR;EAVAMESYAK;EGTIGDMAILGITESFQVK;GATQQILDEAER;GMDKILLSSGR;GSGNLEAIHIIK;IHPQTIIAGWR;ILIANTGMDTDKIK;KIHPQTIIAGWR;KLGGSLADSYLDEGFLLDKK;LALVTGGEIASTFDHPELVK;LAVEAVLR;LGGSLADSYLDEGFLLDKK;LKGSGNLEAIHIIK;LKGSGNLEAIHIIKK;MLPTIIADNAGYDSADLVAQLR;NIGVDNPAAK;QDLMNIAGTTLSSK;QLIYNYPEQLFGAAGVMAIEHADFAGVER;QVLLSAAEAAEVILR;SLHDALCVLAQTVK;SLHDALCVLA…	1.67254e+09	4.64596e+07	57434.1
sp|P84103|SRSF3_HUMAN	SRSF3	1;1;1;1;1;1;1;1;1;1	0.4939	Serine/arginine-rich splicing factor 3	10	AFGYYGPLR;DAADAVRELDGR;DSCPLDCK;NPPGFAFVEFEDPRDAADAVR;NPPGFAFVEFEDPRDAADAVRELDGR;NRGPPPSWGR;VRVELSNGEK;VRVELSNGEKR;VYVGNLGNNGNK;VYVGNLGNNGNKTELER	2480539644	2.48054e+08	19299.9
sp|P98179|RBM3_HUMAN	RBM3	1;1;1;1;1;1;1;1	0.4841	RNA-binding protein 3	8	AMNGESLDGR;DYNGRNQGGYDR;GFGFITFTNPEHASVAMR;NQGGYDRYSGGNYRDNYDN;PGGYGYGYGR;QIRVDHAGK;YSGGNYRDNYDN;YYDSRPGGYGYGYGR	2626751783	2.91861e+08	17142
sp|Q00577|PURA_HUMAN	PURA	1;1;1;1;1;1;1;1;1;1;1;1;1;1;1;1;1	0.6335	Transcriptional activator protein Pur-alpha	17	AACEQLHQQQQQQQEETAAATLLLQGEEEGEED;DYLGDFIEHYAQLGPSQPPDLAQAQDEPR;FFFDVGSNK;FFFDVGSNKYGVFMR;FGHTFCK;GPGLGSTQGQTIALPAQGLIEFR;IAEVGAGGNK;KYYMDLK;KYYMDLKENQR;LIDDYGVEEEPAELPEGTSLTVDNK;LIDDYGVEEEPAELPEGTSLTVDNKR;NSITVPYK;NSITVPYKVWAK;QTVNRGPGLGSTQGQTIALPAQGLIEFR;RFFFDVGSNK;VSEVKPTYR;YYMDLKENQR	3014429892	2.00962e+08	34871.4
sp|Q00839|HNRPU_HUMAN	HNRNPU	1;1;1;1;1;1;1;1;1;1;1;1;1;1;1;1;1;1;1;1;1;1;1;1;1;1;1;1;1;1;1;1;1;1;1;1;1;1;1;1;1;1;1;1;1;1;1;1;1;1;1;1;1;1;1;1;1;1;1;1	0.5527	Heterogeneous nuclear ribonucleoprotein U	60	AEVEGKDLPEHAVLK;APQCLGKFIEIAAR;AVVVCPK;AVVVCPKDEDYK;AVVVCPKDEDYKQR;DCEVVMMIGLPGAGK;DIDIHEVR;DLPEHAVLK;DRLSASSLTMESFAFLWAGGR;EDHGRGYFEYIEENKYSR;EKPYFPIPEEYTFIQNVPLEDR;EKPYFPIPEEYTFIQNVPLEDRVR;EVLAGRPLFPHVLCHNCAVEFNFGQK;FDENDVITCFANFESDEVELSYAK;FIEIAAR;FIEIAARK;GIKTCNCETEDYGEK;GKVCFEMK;GLKAELMER;GNFTLPEVAECFDEITYVELQKEEAQK;GPEEKKDCEVVMMIGLPGAGK;GYFEYIEENKYSR;HAAENPGKYNILGTNTIMDK;HLYTKDIDIHEVR;ISKEV…	5.73245e+10	1.30283e+09	90510
sp|Q01085|TIAR_HUMAN	TIAL1	1;1;1;1;1;1;1;1;1;1;1;1;1	0.4907	Nucleolysin TIAR	13	CYWGKESPDMTK;DAAAALAAMNGR;DAAAALAAMNGRK;DTSNHFHVFVGDLSPEITTEDIK;FEDVVNQSSPK;FSTHESAAHAIVSVNGTTIEGHVVK;ILGKEVK;KDTSNHFHVFVGDLSPEITTEDIK;LDAENAIVHMGGQWLGGR;NCTVYCGGIASGLTDQLMR;QLRFEDVVNQSSPK;SAFAPFGK;VFPEKGYSFVR	3196118523	1.59806e+08	41546.1
sp|Q02978|M2OM_HUMAN	SLC25A11	1;1;1;1;1;1;1;1;1;1;1;1;1;1	0.4554	Mitochondrial 2-oxoglutarate/malate carrier protein	14	AVVVNAAQLASYSQSK;EEGVLTLWR;GCIPTMAR;GIYTGLSAGLLR;ITREEGVLTLWR;LGIYTVLFER;LGPHTVLTFIFLEQMNK;LTGADGTPPGFLLK;MQLSGEGAK;MTADGRLPADQR;NGLDVLFK;TSFHALTSILK;TSFHALTSILKAEGLR;YEGFFSLWK	5.68131e+08	2.84065e+07	34021.8
sp|Q04695|K1C17_HUMAN	KRT17	1;1;1;1;1;1;1;1;1;1;1;1;1;1	0.6343	Keratin, type I cytoskeletal 17	14	ALEEANTELEVK;ASLEGNLAETENR;ATMQNLNDRLASYLDKVR;DAEDWFFSKTEELNR;DYSQYYR;GQVGGEINVEMDAAPGVDLSR;ILTATVDNANILLQIDNAR;LLEGEDAHLTQYK;LLEGEDAHLTQYKKEPVTTR;LSGGLGAGSCR;QFTSSSSIK;QFTSSSSIKGSSGLGGGSSR;TIVEEVQDGK;TIVEEVQDGKVISSR	388521697	1.14271e+07	48058
sp|Q04837|SSBP_HUMAN	SSBP1	1;1;1;1;1;1;1;1;1;1;1;1;1;1;1;1;1	0.7297	Single-stranded DNA-binding protein, mitochondrial	17	DVAYQYVK;DVAYQYVKK;IDYGEYMDK;IDYGEYMDKNNVR;IDYGEYMDKNNVRR;IYLEGKIDYGEYMDK;IYLEGKIDYGEYMDKNNVR;NPVTIFSLATNEMWR;QATTIIADNIIFLSDQTK;QATTIIADNIIFLSDQTKEK;QATTIIADNIIFLSDQTKEKE;QVEGKNPVTIFSLATNEMWR;RQATTIIADNIIFLSDQTK;SGDSEVYQLGDVSQK;SGDSEVYQLGDVSQKTTWHR;SLNRVHLLGR;VGQDPVLR	9699366938	8.81761e+08	17231
sp|Q05639|EF1A2_HUMAN	EEF1A2	1;1;1;1;1;1;1;1;1	0.6695	Elongation factor 1-alpha 2	9	EGNASGVSLLEALDTILPPTRPTDKPLR;EVSAYIKK;IGYNPATVPFVPISGWHGDNMLEPSPNMPWFK;QTVAVGVIKNVEKK;SGDAAIVEMVPGKPMCVESFSQYPPLGR;VETGILRPGMVVTFAPVNITTEVK;YDEIVKEVSAYIK;YDEIVKEVSAYIKK;YYITIIDAPGHR	157877605	6.86424e+06	50420.3
sp|Q07065|CKAP4_HUMAN	CKAP4	1;1;1;1;1;1;1;1;1;1;1;1;1;1;1;1;1;1;1;1;1;1;1;1;1;1	0.5282	Cytoskeleton-associated protein 4	26	EELGQGLQGVEQK;ELVSLKQEQQAFK;ERDFTSLENTVEER;EWDMEALR;GLLDDLRNDLDR;HSEAFEALQQK;IETNENNLESAK;LAALQGRLEGLGSSEADQDGLASTVR;LEGLGSSEADQDGLASTVR;LQHVEDGVLSMQVASAR;LQNEILK;LQNEILKDLSDGIHVVK;LQNEILKDLSDGIHVVKDAR;LSSLDNLK;QREELGQGLQGVEQK;SEESVSRLPEEIR;SINDNIAIFTEVQKR;SLGETQLVLYGDVEELKR;SREWDMEALR;SSSSSSASAAAAAAAASSSASCSR;STLQTMESDIYTEVR;SVGELPSTVESLQK;TAVDSLVAYSVK;VASLEESEGNKQDLK;VQEQVHTLLSQDQAQAAR;VQSLQATF…	8.48873e+08	1.88639e+07	65964.7
sp|Q07955|SRSF1_HUMAN	SRSF1	1;1;1;1;1;1;1;1;1;1;1	0.4597	Serine/arginine-rich splicing factor 1	11	DGTGVVEFVR;DGYDYDGYR;EAGDVCYADVYR;EDMTYAVR;GGPPFAFVEFEDPR;GGPPFAFVEFEDPRDAEDAVYGR;IYVGNLPPDIR;KEDMTYAVR;SHEGETAYIR;TKDIEDVFYK;VVVSGLPPSGSWQDLKDHMR	414316207	2.76211e+07	27709.8
sp|Q12905|ILF2_HUMAN	ILF2	1;1;1;1;1;1;1;1;1;1;1;1	0.4615	Interleukin enhancer-binding factor 2	12	GTMTTGHNVADLVVILK;ILGQEGDASYLASEISTWDGVIVTPSEK;ILITTVPPNLR;ILPTLEAVAALGNK;ILSHGGFR;KLDPELHLDIK;NQDLAPNSAEQASILSLVTK;QPLALNVAYR;VHTVMTLEQQDMVCYTAQTLVR;VKPAPDETSFSEALLKR;VLQSALAAIR;WFEENASQSTVK	647956684	3.08551e+07	43017.2
sp|Q13085|ACACA_HUMAN	ACACA	1;1;1;1;1;1;1;1;1;1;1;1;1;1;1;1;1;1;1;1;1;1;1;1;1;1;1;1;1;1;1;1;1;1;1;1;1;1;1;1;1;1;1;1;1;1;1;1;1;1;1;1;1;1;1;1;1;1;1;1;1;1;1;1;1;1;1;1;1;1;1;1;1;1;1;1;1;1;1;1;1;1;1;1;1;1;1;1;1;1;1;1;1;1;1;1;1;1;1;1;1;1;1;1;1;1;1;1;1;1;1;1;1;1;1;1;1;1;1;1;1;1;1;1;1;1;1;1;1;1;1;1;1;1;1;1;1;1;1;1;1;1;1	0.6432	Acetyl-CoA carboxylase 1	143	ARLGGIPVGVVAVETR;ARQVLIASHLPSYELR;ATLVDHGIR;ATLVDHGIRR;AVVMDLLR;AYIAYELNSVQHR;AYVWDNNKDLAEWLEK;CVFALREENK;DEPIHILNVAIK;DIIVIGNDITYR;DKFEEDRIYR;DLAEWLEK;DNTCVVEFQFMLPTSHPNR;DVDDGLQAAEEVGYPVMIK;ECCQPVLVYIPPQAELR;EEFLIPIYHQVAVQFADLHDTPGR;EEGIGPENLR;EENKSDMNTVLNYIFSHAQVTKK;EFTQQNKATLVDHGIR;EGSLSPASVGSDTLSDLGISSLQDGLALHIR;ELENKLK;EMAQYASNITSVLCQFPSQQIANILDSHAATLNR;EMAQYASNITSVLCQFPSQQIANILDSHAATLNRK;E…	26466452284	1.96048e+08	265367
sp|Q13148|TADBP_HUMAN	TARDBP	1;1;1;1;1;1;1;1;1;1;1;1;1;1;1;1;1;1;1;1;1;1	0.5894	TAR DNA-binding protein 43	22	CTEDMTEDELR;EPNQAFGSGNNSYSGSNSGAAIGWGSASNAGSGSGFNGGFGSSMDSK;EYFSTFGEVLMVQVKK;FGGNPGGFGNQGGFGNSR;FTEYETQVK;FTEYETQVKVMSQR;GISVHISNAEPK;KMDETDASSAVK;KMDETDASSAVKVK;LVEGILHAPDAGWGNLVYVVNYPK;LVEGILHAPDAGWGNLVYVVNYPKDNK;LVEGILHAPDAGWGNLVYVVNYPKDNKR;MDETDASSAVK;MDETDASSAVKVKR;NPVSQCMR;QSQDEPLR;TSDLIVLGLPWK;TSDLIVLGLPWKTTEQDLK;TTEQDLKEYFSTFGEVLMVQVKK;VTEDENDEPIEIPSEDDGTVLLSTVTAQFPGACGLR;WCDCKLPNSK;YRNPV…	4343941003	2.55526e+08	44693.3
sp|Q13151|ROA0_HUMAN	HNRNPA0	1;1;1;1;1;1;1;1;1;1;1;1;1;1;1;1;1;1	0.577	Heterogeneous nuclear ribonucleoprotein A0	18	AEIIADK;AVPKEDIYSGGGGGGSR;CFGFVTYSNVEEADAAMAASPHAVDGNTVELK;CFGFVTYSNVEEADAAMAASPHAVDGNTVELKR;EDIYSGGGGGGSR;FHPIQGHRVEVK;GDVAEGDLIEHFSQFGTVEK;GDVAEGDLIEHFSQFGTVEKAEIIADKQSGK;GFGFVYFQNHDAADK;GFGFVYFQNHDAADKAAVVK;GHFEAFGTLTDCVVVVNPQTK;GHFEAFGTLTDCVVVVNPQTKR;KAVPKEDIYSGGGGGGSR;KLFVGGLKGDVAEGDLIEHFSQFGTVEK;LFIGGLNVQTSESGLR;LFVGGLKGDVAEGDLIEHFSQFGTVEK;RGFGFVYFQNHDAADK;SGGGGGGGGSSWGGR	4424615496	316043964	30803.8
sp|Q13283|G3BP1_HUMAN	G3BP1	1;1;1;1;1;1;1;1;1;1;1;1;1;1;1;1;1;1;1;1;1;1;1;1;1;1;1;1;1;1;1	0.6352	Ras GTPase-activating protein-binding protein 1	31	DFFQSYGNVVELR;EAGEQGDIEPR;EAGEQGDIEPRR;FMQTFVLAPEGSVANK;FMQTFVLAPEGSVANKFYVHNDIFR;FYVHNDIFR;GGLGGGMR;GPRPIREAGEQGDIEPR;HPDSHQLFIGNLPHEVDK;HPDSHQLFIGNLPHEVDKSELK;HPDSHQLFIGNLPHEVDKSELKDFFQSYGNVVELR;HVDAHATLNDGVVVQVMGLLSNNNQALR;HVDAHATLNDGVVVQVMGLLSNNNQALRR;INIPPQR;INSGGKLPNFGFVVFDDSEPVQK;KVMSQNFTNCHTK;LPNFGFVVFDDSEPVQK;NLPPSGAVPVTGIPPHVVK;NSSYVHGGLDSNGK;NSSYVHGGLDSNGKPADAVYGQK;PADAVYGQK;PADAVYGQKE…	19936552378	8.3069e+08	52114.1
sp|Q13435|SF3B2_HUMAN	SF3B2	1;1;1;1;1;1;1;1;1;1;1;1;1;1;1;1;1;1;1;1;1;1;1;1;1;1;1;1;1;1;1;1;1;1;1	0.4693	Splicing factor 3B subunit 2	35	AAVLLEQER;AAVLLEQERQQEIAK;EKKPGDLSDELR;EMDDPSVGPK;EQQAQVEKEDFSDMVAEHAAK;FTVAELK;GIEKPPFELPDFIKR;GPPPPPGDENREMDDPSVGPK;IDIDYQK;IDIDYQKLHDAFFK;IFEAFKLTDDVKK;IPQALEK;ISLGMPVGPNAHK;KGPAPELQGVEVALAPEELELDPMAMTQK;KPGDLSDELR;LAEIGAPIQGNREELVER;LAQQQAALLMQQEER;LHDAFFK;LTIHGDLYYEGK;LTIHGDLYYEGKEFETR;MGKIDIDYQK;MGTPVPRPPQDMGQIGVR;MNRFTVAELK;QEEMNSQQEEEEMETDAR;QLVARPDVVEMHDVTAQDPK;QQGDHSLKEHELLEQQKR;QTGIVLN…	2412425486	4.63928e+07	100147
sp|Q14011|CIRBP_HUMAN	CIRBP	1;1;1;1;1;1;1;1;1;1;1;1;1;1	0.6628	Cold-inducible RNA-binding protein	14	DAMMAMNGK;DSYDSYATHNE;GFGFVTFENIDDAK;GFGFVTFENIDDAKDAMMAMNGK;GYGGNRFESR;LFVGGLSFDTNEQSLEQVFSK;QIRVDQAGK;SGGYGGSRDYYSSR;SRGFGFVTFENIDDAK;SRGFGFVTFENIDDAKDAMMAMNGK;SSGGSYRDSYDSYATHNE;YGQISEVVVVK;YGQISEVVVVKDR;YGQISEVVVVKDRETQR	1077143064	8.28572e+07	18618.7
sp|Q14103|HNRPD_HUMAN	HNRNPD	1;1;1;1;1;1;1;1;1;1;1;1;1;1;1;1;1;1;1;1;1;1;1;1;1;1;1;1;1;1;1	0.4789	Heterogeneous nuclear ribonucleoprotein D0	31	DYFSKFGEVVDCTLK;DYFSKFGEVVDCTLKLDPITGR;EQYQQQQQWGSR;ESESVDKVMDQK;ESESVDKVMDQKEHK;EYFGGFGEVESIELPMDNK;EYFGGFGEVESIELPMDNKTNK;EYFGGFGEVESIELPMDNKTNKR;FGEVVDCTLKLDPITGR;GFCFITFK;GFCFITFKEEEPVK;GFCFITFKEEEPVKK;GFGFVLFKESESVDK;GFGFVLFKESESVDKVMDQK;HSEAATAQREEWK;IFVGGLSPDTPEEK;IFVGGLSPDTPEEKIR;IREYFGGFGEVESIELPMDNK;IREYFGGFGEVESIELPMDNKTNK;KDLKDYFSK;KIFVGGLSPDTPEEK;KIFVGGLSPDTPEEKIR;LDPITGR;LNGKVIDPK;M…	53486036108	3.56574e+09	38392.3
sp|Q14694|UBP10_HUMAN	USP10	1;1;1;1;1;1;1;1;1;1;1;1;1;1;1;1;1;1;1;1;1;1;1;1;1;1;1;1;1;1;1	0.5539	Ubiquitin carboxyl-terminal hydrolase 10	31	DIRPGAAFEPTYIYR;EASYGSIDCQYPGSALALDGSSNVEAEVLENDGVSGGLGQR;EGLVPVSEDPVAIK;ELLSPGVK;ESVQGYTTK;FIPLYSK;IAELLENVTLIHKPVSLQPR;IEFGVDEVIEPSDTLPR;LLSPSNEK;LLSPSNEKLTISNGPK;LLTVNKSSLSEK;LMNEFTNMPVPPKPR;LTISNGPK;NHSVNEEEQEEQGEGSEDEWEQVGPR;NIEYPVDLEISK;NIEYPVDLEISKELLSPGVK;QADFVQTPITGIFGGHIR;QALGDKIVR;SSVELPPYSGTVLCGTQAVDKLPDGQEYQR;SVVYQQSSK;SWASLFHDSKPSSSSPVAYVETK;TAGQPEGGPGADFGQSCFPAEAGR;TAGQPEGGPGADFGQS…	4876432502	1.28327e+08	87061.7
sp|Q14764|MVP_HUMAN	MVP	1;1;1;1;1;1;1;1;1;1;1;1;1;1;1;1;1;1;1;1;1;1;1;1;1;1;1;1;1;1;1;1;1;1;1;1;1;1;1;1;1;1;1;1;1;1;1;1;1;1;1;1;1	0.6002	Major vault protein	53	AEAESRAEAARIEGEGSVLQAK;ALQPLEEGEDEEKVSHQAGDHWLIR;AQALAIETEAELQR;AQLELEVSKAQQLAEVEVK;AQLELEVSKAQQLAEVEVKK;AQQLAEVEVK;AQQLAEVEVKK;AVIGSTYMLTQDEVLWEK;DAQGLVLFDVTGQVR;DITPLQVVLPNTALHLK;DLAVAGPEMQVK;DQAVFPQNGLVVSSVDVQSVEPVDQR;ELELVYAR;ELLELEALSMAVESTGTAK;ELLELEALSMAVESTGTAKAEAESR;ELPPGVEELLNK;GAVASVTFDDFHK;GAVASVTFDDFHKNSAR;GPDGMALPR;GPDGMALPRPR;GPLEYVPSAK;GPLEYVPSAKVEVVEER;GQDPLADRGEK;GQDPLADRGEKDTAK…	3545111885	7.23492e+07	99247.9
sp|Q15019|SEPT2_HUMAN	SEPTIN2	1;1;1;1;1;1;1;1;1;1;1;1;1;1	0.482	Septin-2	14	ADTLTLK;ADTLTLKER;AIHNKVNIVPVIAK;KVENEDMNKDQILLEK;LTVVDTPGYGDAINCR;MQAQMQMQMQGGDGDGGALGHHV;QQPTQFINPETPGYVGFANLPNQVHR;TIISYIDEQFER;TMLITHMQDLQEVTQDLHYENFR;TVQIEASTVEIEER;VIPGAAEK;VIPGAAEKIER;VNIVPVIAK;YLHDESGLNR	307400664	1.46381e+07	41443.2
sp|Q15233|NONO_HUMAN	NONO	1;1;1;1;1;1;1;1;1;1;1;1;1;1;1;1;1;1;1;1;1;1;1;1;1;1;1;1;1;1;1;1;1;1;1;1;1;1;1;1;1;1;1;1;1;1;1;1;1;1;1;1;1;1;1	0.7367	Non-POU domain-containing octamer-binding protein	55	AAPGAEFAPNK;AAPGAEFAPNKR;AGEVFIHKDK;AGEVFIHKDKGFGFIR;ALIEMEK;ALIEMEKQQQDQVDR;ALIEMEKQQQDQVDRNIK;AVVIVDDRGRPSGK;CSEGSFLLTTFPR;CSEGSFLLTTFPRPVTVEPMDQLDDEEGLPEK;CSEGSFLLTTFPRPVTVEPMDQLDDEEGLPEKLVIK;DKGFGFIR;EKLEMEMEAAR;EKLEMEMEAARHEHQVMLMR;EQPPRFAQPGSFEYEYAMR;EREQPPRFAQPGSFEYEYAMR;FACHSASLTVR;FAQPGSFEYEYAMR;FGQAATMEGIGAIGGTPPAFNR;GAMPPAPVPAGTPAPPGPATMMPDGTLGLTPPTTER;GFGFIRLETR;GIVEFSGK;GIVEFSGKPAAR;…	20415116371	8.16605e+08	54179.3
sp|Q15365|PCBP1_HUMAN	PCBP1	1;1;1;1;1;1;1;1;1;1;1;1	0.6966	Poly(rC)-binding protein 1	12	AFAMIIDKLEEDINSSMTNSTAASRPPVTLR;AITIAGVPQSVTECVK;IANPVEGSSGR;IITLTGPTNAIFK;LSSEKGMGCS;LVVPATQCGSLIGK;LVVPATQCGSLIGKGGCK;QGANINEIR;QICLVMLETLSQSPQGR;QQSHFAMMHGGTGFAGIDSSSPEVK;QVTITGSAASISLAQYLINAR;VMTIPYQPMPASSPVICAGGQDR	9182507140	459125357	37455.9
sp|Q15366|PCBP2_HUMAN	PCBP2	1;1;1;1;1;1;1;1;1;1;1;1;1;1	0.7918	Poly(rC)-binding protein 2	14	AFAMIIDKLEEDISSSMTNSTAASRPPVTLR;AITIAGIPQSIIECVK;GVTIPYRPK;GVTIPYRPKPSSSPVIFAGGQDR;IANPVEGSTDR;IANPVEGSTDRQVTITGSAASISLAQYLINVR;IITLAGPTNAIFK;LHQLAMQQSHFPMTHGNTGFSGIESSSPEVK;LVVPASQCGSLIGKGGCK;PSSSPVIFAGGQDR;QGAKINEIR;QICVVMLETLSQSPPK;QVTITGSAASISLAQYLINVR;YSTGSDSASFPHTTPSMCLNPDLEGPPLEAYTIQGQYAIPQPDLTK	11780071110	654448395	38537.6
sp|Q15717|ELAV1_HUMAN	ELAVL1	1;1;1;1;1;1;1;1;1;1;1;1;1;1;1;1;1;1;1;1	0.5613	ELAV-like protein 1	20	DANLYISGLPR;DKVAGHSLGYGFVNYVTAK;DKVAGHSLGYGFVNYVTAKDAER;DVEDMFSR;FAANPNQNK;ILQVSFK;LGDKILQVSFK;NVALLSQLYHSPAR;NVALLSQLYHSPARR;RSEAEEAITSFNGHKPPGSSEPITVK;SEAEEAITSFNGHKPPGSSEPITVK;SLFSSIGEVESAK;TIKVSYARPSSEVIK;TMTQKDVEDMFSR;TNLIVNYLPQNMTQDELR;VAGHSLGYGFVNYVTAK;VAGHSLGYGFVNYVTAKDAER;VLVDQTTGLSR;VSYARPSSEVIK;VSYARPSSEVIKDANLYISGLPR	2790714228	1.6416e+08	36051.1
sp|Q16531|DDB1_HUMAN	DDB1	1;1;1;1;1;1;1;1;1;1;1;1;1;1;1;1;1;1;1;1;1;1;1;1;1;1;1;1;1;1;1;1;1;1;1;1;1;1;1;1;1;1;1;1	0.464	DNA damage-binding protein 1	44	AFNIRLEELHVIDVK;ALVSEWK;ALVSEWKEPQAK;DLLFILTAK;EATADDLIK;EATADDLIKVVEELTR;EMLGGEIIPR;FLYGCQAPTICFVYQDPQGR;GAVYSMVEFNGK;GESKDLLFILTAK;IAVMELFRPK;IEVQDTSGGTTALRPSASTQALSSSVSSSK;IGRPSETGIIGIIDPECR;ILKLPSFELLHK;IVVFQYSDGKLQTVAEK;IVVFQYSDGKLQTVAEKEVK;KTEPATGFIDGDLIESFLDISRPK;LEELHVIDVK;LEIYVVTAEGLRPVK;LFMLLLEKEEQMDGTVTLK;LGDSQLVK;LGKDPNTYFIVGTAMVYPEEAEPK;LLASINSTVR;LPSFELLHK;LQTVAEKEVK;LVFSNVNLK;LYDGL…	2463832351	4.64874e+07	126869
sp|Q16678|CP1B1_HUMAN	CYP1B1	1;1;1;1;1;1;1;1;1;1;1;1;1;1;1;1;1;1;1;1;1;1;1;1;1;1;1	0.5138	Cytochrome P450 1B1	27	AIHQALVQQGSAFADRPAFASFR;CIGEELSK;DMMDAFILSAEK;DMMDAFILSAEKK;EFEQLNR;ELLSHNEEFGR;ELVALLVR;ESMELLDSAVQNLQAK;FLDKDGLINK;FLDKDGLINKDLTSR;FSSFVPVTIPHATTANTSVLGYHIPK;GSADGAFLDPR;LGSCPIVVLNGER;MNFSYGLTIKPK;NFSNFILDK;NFSNFILDKFLR;QVLEGHVLSEAR;RYGDVFQIR;SAPPGPFAWPLIGNAAAVGQAAHLSFAR;SFKVNVTLR;SMAFGHYSEHWK;SRQVLEGHVLSEAR;TVFREFEQLNR;VMIFSVGK;VQAELDQVVGR;YSHDDPEFR;YSHDDPEFRELLSHNEEFGR	2477685664	77427677	60789.2
sp|Q1KMD3|HNRL2_HUMAN	HNRNPUL2	1;1;1;1;1;1;1;1;1;1;1;1;1;1;1;1;1;1;1;1;1;1;1;1;1;1;1;1;1;1;1;1;1;1;1;1;1;1;1	0.5194	Heterogeneous nuclear ribonucleoprotein U-like protein 2	39	ALLPHVLCK;ANFSLPEK;AYYEFREEAYHSR;DLLVQQASQCLSK;DRYGGQPLFSEKFPTLWSGAR;DWQSYYYHHPQDR;DWQSYYYHHPQDRDR;EEAQPIVTK;EEPFFPPPEEFVFIHAVPVEER;EVEGDDVPESIMLEMK;FYGRDYEYNR;GDYDRFYGRDYEYNR;GKVCFEAK;GLEEPEMDPK;GLKVDLAQR;KEVEGDDVPESIMLEMK;KLLPPSEKR;KVVVVVPNEEDWK;KVVVVVPNEEDWKK;LKVTELR;LQEALDAEMLEDEAGGGGAGPGGACK;LVQIASR;MKGLEEPEMDPK;NFILDQCNVYNSGQR;NFILDQCNVYNSGQRR;NFYDRYR;NGEDLGVAFWISKDSLADR;NYYGYQGYR;SGDETPGSE…	1797582040	4.38435e+07	85034.2
sp|Q53GQ0|DHB12_HUMAN	HSD17B12	1;1;1;1;1;1;1;1;1;1;1;1;1;1	0.4679	Very-long-chain 3-oxoacyl-CoA reductase	14	DKLDQVSSEIKEK;GAILNISSGSGMLPVPLLTIYSATK;GVFVQSVLPYFVATK;ISYSLFTALR;IVMNMNK;KPTLDKPSPETFVK;LDQVSSEIKEK;MTQLVLPGMVER;SKDKLDQVSSEIK;SKGAILNISSGSGMLPVPLLTIYSATK;SYAEELAK;TFVDFFSQCLHEEYR;TIAVDFASEDIYDKIK;TVGLQSR	2122071197	1.32629e+08	34284.2
sp|Q6NZY4|ZCHC8_HUMAN	ZCCHC8	1;1;1;1;1;1;1;1;1;1;1;1;1;1;1;1;1;1;1;1;1;1	0.488	Zinc finger CCHC domain-containing protein 8	22	DVFANYLTSNFQAPGVK;EAELENSGLALYDGKDGTDGETEVGEIQQNK;FATGITPFEFENMAESTGMYLR;FKDDDGDEEDENGVGDAELR;FKDDDGDEEDENGVGDAELRER;FKPGVISEELQDALGVTDK;GTPPLTPSDSPQTR;GTPPPVFTPPLPK;IFGSIPMQACQQK;KSEAGHASSPDSEVTSLCQK;LDGPILQILFMNNAISK;LFPADTSPSTATK;LVNYPGFNISTPR;QYHQEIEEFVSNLVK;RKEYMDACGEANNQNFQQR;TASGAVDEDALTLEELEEQQR;TSEKQTLDEPEVPEIFTK;TSFNLLPQPSSIVLEEDHK;VEESCAIK;YHAEEVEER;YHAEEVEERFGR;YHQVFSHIVSLEGQEIQVK	7.0506e+08	1.9585e+07	78510.5
sp|Q7KZF4|SND1_HUMAN	SND1	1;1;1;1;1;1;1;1;1;1;1;1;1;1;1;1;1;1;1;1;1;1;1;1;1;1;1;1;1;1;1;1;1;1;1;1;1;1;1;1;1;1;1;1;1;1;1;1;1;1;1;1;1;1;1	0.5802	Staphylococcal nuclease domain-containing protein 1	55	AAATQPDAKDTPDEPWAFPAR;AAATQPDAKDTPDEPWAFPAREFLR;ADDADEFGYSR;AGRSEAVVEYVFSGSR;ANNPEQNRLSECEEQAK;DIQNTQCLLNVEHLSAGCPHVTLQFADSK;DTNGENIAESLVAEGLATR;DTNGENIAESLVAEGLATRR;DTPDEPWAFPAR;DTPDEPWAFPAREFLR;DYVAPTANLDQK;DYVAPTANLDQKDK;DYVAPTANLDQKDKQFVAK;EADGSETPEPFAAEAK;EGLVMVEVR;EVCFTIENK;EVEVEVESMDK;EVLPSTR;EYGMIYLGK;EYGMIYLGKDTNGENIAESLVAEGLATRR;FVDGEWYR;GLATVIR;GMWSEGNGSHTIR;IHVFYIDYGNR;IHVFYIDYGNREVLP…	6.21797e+09	1.07206e+08	101915
sp|Q7Z739|YTHD3_HUMAN	YTHDF3	1;1;1;1;1;1;1;1;1;1;1;1;1;1;1	0.4991	YTH domain-containing family protein 3	15	AINNYNPK;AITDGQAGFGNDTLSKVPGISSIEQGMTGLK;DFDWNLKNGR;GAGFNQNNGAGSENFGLGVVPVSASPSSVEVHPVLEK;GNVGIGGSAVPPPPIK;HNMNIGTWDEK;HNMNIGTWDEKGSVVK;IGGDLTAAVTK;PTSWAAIAR;QEEEEAMRR;SVVDYNAYAGVWSQDKWK;TVGTALSSSGMTSIATNSVPPVSSAAPK;TVGTALSSSGMTSIATNSVPPVSSAAPKPTSWAAIAR;VSVQNGSIHQK;WIFVKDVPNNQLR	1013361318	4.82553e+07	63803.8
sp|Q8N3C0|ASCC3_HUMAN	ASCC3	1;1;1;1;1;1;1;1;1;1;1;1;1;1;1;1;1;1;1;1;1;1;1;1;1;1;1;1;1;1;1;1;1;1;1;1;1;1;1;1;1;1;1;1;1;1;1;1;1;1;1;1;1;1;1;1;1;1;1;1;1;1;1;1;1;1;1;1;1;1;1;1;1;1;1;1;1;1;1;1;1;1;1;1;1;1;1;1;1;1;1	0.4523	Activating signal cointegrator 1 complex subunit 3	91	ADLIVTTPEK;AEEFDQIK;AGRPQFDDQGK;AHLLLQAHLSR;ALAAEMTDYFSR;ALFEIALR;AMLPCPDYDTDTK;ANPLAYGISHK;AVILVHDIK;AVILVHDIKK;AYQIDPTLR;CLPIESNPHSFDSPHTK;DLADWLNIK;ELFPDGFSIHHAGMLR;ELIALKR;ELTGDMQLSK;ELTGDMQLSKSEILR;EQLVIEVGR;FLNEHLQEACTPELKPVEK;FLNEKLEK;FLNSSNDHR;FQALQDNCK;FQALQDNCKK;FRPVPLGQTFLGIK;GPVLESIVAR;GPVLEVIVSR;GTEYYDGK;GTQIYAAK;HREQLVIEVGR;IASYYYLK;IHYPHVYDSQAEAMK;ILGENAKPNYGCQVTIQSEQEK;INILLQTYISR…	5.52202e+09	4.34805e+07	251283
sp|Q8WVV9|HNRLL_HUMAN	HNRNPLL	1;1;1;1;1;1;1;1;1;1;1;1;1;1;1;1;1;1;1;1;1;1;1;1;1;1	0.6236	Heterogeneous nuclear ribonucleoprotein L-like	26	AALNGADIYAGCCTLK;DTPELVAYPLPQASSSYMHGGNPSGSVVMVSGLHQLK;ECVTFAADEPVYIAGQQAFFNYSTSKR;ETYEEDREYESQAK;ETYEEDREYESQAKR;GLCESVVEADLVEALEK;HDGYGSHGPLLPLPSR;LCFSTSSHL;LCNDHEVLTFIK;LKTEEGEIDYSAEEGENR;LKTEEGEIDYSAEEGENRR;LNVIRNDNDSWDYTKPYLGR;NDNDSWDYTKPYLGR;NDNDSWDYTKPYLGRR;NIIQPPSCVLHYYNVPLCVTEETFTK;QAILGEHPSSFR;QALVEFENIDSAK;RLNVCVSK;TDAVEALTALNHYQIR;TEEGEIDYSAEEGENRR;TIPGTALVEMGDEYAVER;TLSGLLEWECK;VFNLF…	1869593869	5.66544e+07	60026.9
sp|Q92499|DDX1_HUMAN	DDX1	1;1;1;1;1;1;1;1;1;1;1;1;1;1;1;1;1;1;1;1;1;1;1;1;1;1;1;1;1;1;1;1	0.4649	ATP-dependent RNA helicase DDX1	32	ALIVEPSR;ALIVEPSRELAEQTLNNIK;APDGYIVK;DGFVALSK;DNTRPGANSPEMWSEAIK;DQLSVLENGVDIVVGTPGR;DQLSVLENGVDIVVGTPGRLDDLVSTGK;ELAEQTLNNIK;FGFGFGGTGK;FLVLDEADGLLSQGYSDFINR;GEDSVPDTVHHVVVPVNPK;GIDIHGVPYVINVTLPDEK;GIDIHGVPYVINVTLPDEKQNYVHR;GKHYYEVSCHDQGLCR;GSAFAIGSDGLCCQSR;HYYEVSCHDQGLCR;ILKGEYAVR;IMHFPTWVDLK;IMHFPTWVDLKGEDSVPDTVHHVVVPVNPK;LDDLVSTGK;LDDLVSTGKLNLSQVR;LNLSQVR;LQVIVCSATLHSFDVKK;MHNQIPQVTSDGKR;NQA…	1.39475e+09	3.03207e+07	82361.7
sp|Q92841|DDX17_HUMAN	DDX17	1;1;1;1;1;1;1;1;1;1;1;1;1;1;1;1;1;1;1;1;1;1;1;1;1;1;1	0.4911	Probable ATP-dependent RNA helicase DDX17	27	APLPDLYPFGTMR;CTYLVLDEADRMLDMGFEPQIR;DMVGIAQTGSGK;DWVLNEFR;ELAQQVQQVADDYGK;ELIKVLEEANQAINPK;ESAAPAAAPTAEAPPPSVVTRPEPQALPSPAIR;FGNPGER;FVINYDYPNSSEDYVHR;GLDVEDVKFVINYDYPNSSEDYVHR;KKWDLSELPK;KWDLSELPKFEK;LIDFLESGKTNLR;LIDFLESGKTNLRR;LIQLMEEIMAEK;LIQLMEEIMAEKENK;LTPYEVDELRR;NFYVEHPEVAR;QLAEDFLR;SGKAPILIATDVASR;SQPERDWVLNEFR;SSQSSSQQFSGIGR;STNKGTAYTFFTPGNLK;TIIFVETK;TTSSANNPNLMYQDECDRR;VLEEANQAINPK;W…	2118999236	5.57631e+07	80204
sp|Q92945|FUBP2_HUMAN	KHSRP	1;1;1;1;1;1;1;1;1;1;1;1;1;1;1;1;1;1;1;1;1;1;1;1;1;1;1;1;1	0.5176	Far upstream element-binding protein 2	29	AINQQTGAFVEISR;CGLVIGR;DAFADAVQR;DQGGFGDRNEYGSR;ERDQGGFGDRNEYGSR;GGEQINKIQQDSGCK;GGEQINKIQQDSGCKVQISPDSGGLPER;GGGGPGGGGPGGGSAGGPSQPPGGGGPGIR;GGGGPGGGGPGGGSAGGPSQPPGGGGPGIRK;GGPPGQFHDNANGGQNGTVQEIMIPAGK;GRGGPPGQFHDNANGGQNGTVQEIMIPAGK;HSVGVVIGR;IAHIMGPPDRCEHAAR;IGGDAATTVNNSTPDFGFGGQK;IGGDAATTVNNSTPDFGFGGQKR;IGGGIDVPVPR;IGQQPQQPGAPPQQDYTK;IGQQPQQPGAPPQQDYTKAWEEYYK;IIGDPYKVQQACEMVMDILR;IINDLLQSLR;IQF…	3383772078	8.2531e+07	73052
sp|Q92947|GCDH_HUMAN	GCDH	1;1;1;1;1;1;1;1;1;1;1;1;1;1	0.5228	Glutaryl-CoA dehydrogenase, mitochondrial	14	AAPEMVSLLK;AAPEMVSLLKR;AITGIQAFTASK;ASATGMIIMDGVEVPEENVLPGASSLGGPFGCLNNAR;DMLGGNGISDEYHVIR;EIISEMGELGVLGPTIK;ELERVDSGYR;GELLGCFGLTEPNSGSDPSSMETR;HAMNLEAVNTYEGTHDIHALILGR;ILLANRNEVFHR;MQFGVPLAR;SAMSVQSSLVMHPIYAYGSEEQR;SSRPEFDWQDPLVLEEQLTTDEILIR;SYTLNGTK	831596650	2.86757e+07	48078.4
sp|Q96AE4|FUBP1_HUMAN	FUBP1	1;1;1;1;1;1;1;1;1;1;1;1;1;1;1;1;1;1;1;1;1;1;1;1;1;1;1	0.5062	Far upstream element-binding protein 1	27	CQHAAEIITDLLR;DQGGFREVR;EMVLELIRDQGGFR;EMVLELIRDQGGFREVR;GTPQQIDYAR;IAQITGPPDR;IAQITGPPDRCQHAAEIITDLLR;IELQRNPPPNADPNMK;IGGDAGTSLNSNDYGYGGQK;IGGDAGTSLNSNDYGYGGQKRPLEDGDQPDAK;IGGNEGIDVPIPR;IQFKPDDGTTPER;IQIAPDSGGLPER;ITGDPYKVQQAK;LLDQIVEK;MGQAVPAPTGAPPGGQPDYSAAWAEYYR;MVMIQDGPQNTGADKPLR;NPPPNADPNMK;QQAAYYAQTSPQGMPQHPPAPQGQ;RLLDQIVEK;SCMLTGTPESVQSAK;SCMLTGTPESVQSAKR;SVMTEEYK;SVMTEEYKVPDGMVGFIIGR;SVQ…	2549987668	7.0833e+07	67500.5
sp|Q96AG4|LRC59_HUMAN	LRRC59	1;1;1;1;1;1;1;1;1;1;1;1;1;1;1;1;1	0.5147	Leucine-rich repeat-containing protein 59	17	DKLDGNELDLSLSDLNEVPVK;DKLDGNELDLSLSDLNEVPVKELAALPK;DNPLDPVLAK;ELAALPK;LEVEREAEK;LQQLPADFGR;LTTLPSDFCGLTHLVK;LVNLQHLDLLNNK;LVNLQHLDLLNNKLVTLPVSFAQLK;LVTLPVSFAQLK;NKLQQLPADFGR;RHEILQWVLQTDSQQ;RLEVEREAEK;VAGDCLDEK;VAGDCLDEKQCK;VTELQQQPLCTSVNTIYDNAVQGLR;WLDLKDNPLDPVLAK	1533368876	8.51872e+07	34890.9
sp|Q96FZ2|HMCES_HUMAN	HMCES	1;1;1;1;1;1;1;1;1;1;1;1;1;1;1;1;1;1	0.6215	Abasic site processing protein HMCES	18	CVVLADGFYEWQR;ESDPSKLQFNTTNCR;GTAGLLEQWLK;GTAGLLEQWLKR;LHFEKDADSSER;LIHPTENITFHAVSSVVNNSR;LPEWRDPDKYCPSYNK;MLQWLATK;MPAILDGEEAVSK;NNTPECLAPVDLVVKK;QPYFIYFPQIK;SFKVPLGK;SGSIGAADSPENWEK;SGSIGAADSPENWEKVWDNWR;SPQSNSPVLLSR;TPQKEESDVPQWSSQFLQK;WGLVPSWFK;WLDFGEVSTQEALK	1338484376	5.14802e+07	40531.2
sp|Q96I24|FUBP3_HUMAN	FUBP3	1;1;1;1;1;1;1;1;1;1;1;1;1;1;1;1;1;1;1;1;1;1;1;1;1;1;1;1;1;1;1;1;1;1;1;1;1;1	0.7552	Far upstream element-binding protein 3	38	AAQVMGPPDR;AEGFVDALHR;AWEDYYK;AWEDYYKK;CGLVIGK;CQHAAHIISELILTAQER;DGFGGLAAAR;EMVLEIIREK;EMVLEIIREKDQADFR;GDWSVGAPGGVQEITYTVPADK;GDWSVGAPGGVQEITYTVPADKCGLVIGK;GVPQQIEVAR;IDSIPHLNNSTPLVDPSVYGYGVQK;IDSIPHLNNSTPLVDPSVYGYGVQKRPLDDGVGNQLGALVHQR;IQFKPDDGISPER;IQIASESSGIPERPCVLTGTPESIEQAK;IQIASESSGIPERPCVLTGTPESIEQAKR;ITGDAFK;ITGDAFKVQQAR;LLGQIVDR;MGGGSIEVSVPR;MVGFIIGR;MVMIQDGPLPTGADK;MVMIQDGPLPTGADKPLR;…	8440279309	228115657	61584.2
sp|Q96QR8|PURB_HUMAN	PURB	1;1;1;1;1;1;1;1;1;1;1;1;1;1;1;1;1;1;1;1	0.8814	Transcriptional activator protein Pur-beta	20	DSLGDFIEHYAQLGPSSPEQLAAGAEEGGGPR;FFFDVGCNK;FFFDVGCNKYGVFLR;FGGAFCR;GGGEQETQELASK;GGGEQETQELASKR;GGGGGPCGFQPASR;GGGSGGGEESEGEEVDED;IAEVGAGGSK;LDIQNKR;LIDDYGGEDDELAGGPGGGAGGPGGGLYGELPEGTSITVDSK;LIDDYGGEDDELAGGPGGGAGGPGGGLYGELPEGTSITVDSKR;LTLSMAVAAEFR;NAITVPFK;NAITVPFKAWGK;QTVNRGGGGFGAGPGPGGLQSGQTIALPAQGLIEFR;RGGGSGGGEESEGEEVDED;RLDIQNK;VSEVKPSYR;YADEMKEIQER	7756236222	4.84765e+08	33202.5
sp|Q96RQ3|MCCA_HUMAN	MCCC1	1;1;1;1;1;1;1;1;1;1;1;1;1;1;1;1;1;1;1;1;1;1;1;1;1;1;1;1;1;1;1;1;1;1;1;1;1;1;1	0.6441	Methylcrotonoyl-CoA carboxylase subunit alpha, mitochondrial	39	AMTDTFTLQAHDQFSPFSSSSGR;AVNYVGAGTVEFIMDSK;CSVNGVASK;EGSIEIDIPVPK;EHARRIGYPVMIK;ESLCQAALGLILKEK;HNFCFMEMNTR;HTPLVEFEEEESDKR;HVEVQVFGDHHGNAVYLFER;IAAGEKIPLSQEEITLQGHAFEAR;IIEEAPAPGIK;IIEEAPAPGIKSEVR;IPLSQEEITLQGHAFEAR;IVRSEQEFQEQLESAR;IVRSEQEFQEQLESARR;IYAEDPSNNFMPVAGPLVHLSTPR;KLGVQTVAVYSEADR;KSFNDDAMLIEK;KSFNDDAMLIEKFVDTPR;LGVQTVAVYSEADR;LIILENTIYLFSK;LNISYTR;LQVEHPVTEMITGTDLVEWQLR;LVVWAADR;LVVWAA…	3896518875	8.85572e+07	80403.9
sp|Q99832|TCPH_HUMAN	CCT7	1;1;1;1;1;1;1;1;1;1;1;1;1;1;1;1;1;1;1;1;1;1;1;1;1;1	0.5175	T-complex protein 1 subunit eta	26	ATISNDGATILK;CAMTALSSK;CQVFEETQIGGER;CQVFEETQIGGERYNFFTGCPK;GGAEQFMEETER;GKATISNDGATILK;GMDKLIVDGR;IKEIAVTVK;INALTAASEAACLIVSVDETIKNPR;KVQGGALEDSQLVAGVAFKK;LLDVVHPAAK;QLCDNAGFDATNILNK;QQLLIGAYAK;QVKPYVEEGLHPQIIIR;SLHDAIMIVR;SLHDAIMIVRR;SQDAEVGDGTTSVTLLAAEFLK;STVDAPTAAGR;TATQLAVNK;TATQLAVNKIK;TCTFILR;TFSYAGFEMQPK;TIPGKQQLLIGAYAK;TLVDIAK;TMMACGGSIQTSVNALSADVLGR;VQGGALEDSQLVAGVAFKK	1546780895	4.41937e+07	59310.9
sp|Q9BQP7|MGME1_HUMAN	MGME1	1;1;1;1;1;1;1;1;1;1;1;1;1;1;1;1;1	0.532	Mitochondrial genome maintenance exonuclease 1	17	ALESAVQHETLNYIGLLDCVAEYQGK;ERDENLLK;EYTSNVFLQGK;GVAQTPGSVEEDALLCGPVSK;KVNPYEEVDQEKYSNLVQSVLSSR;LCVIDWK;LEEYTEK;MILELGEDGFKEYTSNVFLQGK;MILELGEDGFKEYTSNVFLQGKR;QQVFLLER;RVPQNWFPIFNPER;SDKPNASDPSVPLK;SDKPNASDPSVPLKIPLQR;SGYIESVQHILK;SGYIESVQHILKDVSGVR;VLQQTMTK;YSNLVQSVLSSR	1544763888	7.02165e+07	39378
sp|Q9BUF5|TBB6_HUMAN	TUBB6	1;1;1;1;1;1;1;1;1;1;1;1	0.6166	Tubulin beta-6 chain	12	AALVDLEPGTMDSVR;ALTVPELTQQMFDAR;EIVHIQAGQCGNQIGTK;GPMSMKEVDEQMLAIQSK;INVYYNESSSQK;INVYYNESSSQKYVPR;IREEFPDRIMNTFSVMPSPK;ISEQFSAMFR;LTTPTYGDLNHLVSATMSGVTTSLR;MASTFIGNSTAIQELFK;MASTFIGNSTAIQELFKR;SGPFGQLFRPDNFIFGQTGAGNNWAK	631626056	2.87103e+07	49807
sp|Q9BWF3|RBM4_HUMAN	RBM4	1;1;1;1;1;1;1	0.7445	RNA-binding protein 4	7	ATAPVPTVGEGYGYGHESELSQASAAAR;EGHWSKECPIDR;HLLPTSGAAATAAAAAAAAAAVTAASTSYYGR;LHVGNISPTCTNK;RATAPVPTVGEGYGYGHESELSQASAAAR;TPYTMSYGDSLYYNNAYGALDAYYKR;VADLTEQYNEQYGAVR	3320367360	1.50926e+08	40270.6
sp|Q9BWM7|SFXN3_HUMAN	SFXN3	1;1;1;1;1;1;1;1;1;1;1;1;1	0.5794	Sideroflexin-3	13	AQIHEQNPSVEVVYYNK;ARHFFTVTDPR;ELQVGIPVADEAGQR;HFFTVTDPR;LGYSVTAAK;MSAQVPMNMTITGCMLTFYR;NIVQNYR;NLLLSGAQLEASR;QGIFQVVISR;QLGTAYVSATTGAVATALGLK;QRELQVGIPVADEAGQR;SSIHISNLEPELR;YVYDSAFHPDTGEKVVLIGR	374159295	1.8708e+07	35462.5
sp|Q9BYJ9|YTHD1_HUMAN	YTHDF1	1;1;1;1;1;1;1;1;1;1;1;1;1;1;1;1;1	0.551	YTH domain-containing family protein 1	17	AAHSYNPKEFEWNLK;APGMNSLEQGMVGLK;APVPQQAPSPQAAPQPQQVAQPLPAQPPALAQPQYQSPQQPPQTR;EFEWNLK;FDVQWIFVK;GKFDVQWIFVK;HNMDIGTWDNKGPVPK;IGDVSSSAVK;NAAFGQSGGAGSDSNSPGNVQPNSAPSVESHPVLEK;NAAFGQSGGAGSDSNSPGNVQPNSAPSVESHPVLEKLK;QEEEEVVR;QEEEEVVRK;RLDSAFR;SGPVMGGGLPPPPIK;SPVDYGTSAGVWSQDKWK;TKSGPVMGGGLPPPPIK;TVGSVVSSVALTGVLSGNGGTNVNMPVSKPTSWAAIASK	1.41437e+09	7.07184e+07	60817.8
sp|Q9H0D6|XRN2_HUMAN	XRN2	1;1;1;1;1;1;1;1;1;1;1;1;1;1;1;1;1;1;1;1;1;1;1;1;1;1;1;1;1;1;1;1;1;1;1;1;1;1;1;1;1;1;1;1;1;1;1;1;1;1;1;1;1;1;1;1;1;1;1;1;1;1;1;1;1;1;1;1;1;1;1;1	0.6968	5'-3' exoribonuclease 2	72	AALEEVYPDLTPEETRR;ASKEGMEAAVEK;ASKEGMEAAVEKQR;AVMLPGAR;DDEDSFR;DLTQNTVVSINFKDPQFAEDYIFK;DPQFAEDYIFK;DQPAFTPSGILTPHALGSR;DRRPVHLDQAAFR;EGMEAAVEKQR;ELTMASLPFTFDVER;ENAIDRLVNIYK;ENAIDRLVNIYKNVVHK;EYLERELTMASLPFTFDVER;FDRGVGAEPLLPWNR;FDSNCITPGTEFMDNLAK;FDVDAADEK;FDVDAADEKFR;FDVDAADEKFRR;FRASKEGMEAAVEK;FSLDEEAILPDQIVCSPVPMLR;GGFLPPEEIKER;GKHDELADSLPCAEGEFIFLR;GTKPFKPLEQLMGVFPAASGNFLPPSWR;GVGAEPLLPWNR;…	20404219516	3.77856e+08	108495
sp|Q9H2U1|DHX36_HUMAN	DHX36	1;1;1;1;1;1;1;1;1;1;1;1;1;1;1;1;1;1;1;1;1;1;1;1;1;1;1;1;1;1;1;1;1;1;1;1;1;1;1;1;1;1;1;1;1;1;1;1;1;1	0.4901	ATP-dependent DNA/RNA helicase DHX36	50	AESCGSGNSTGYQIR;ASLLDDYQLPEILR;AVVHMDER;AVVHMDERREEQIVQLLNSVQAK;DPESNINSDNEK;DPESNINSDNEKIIK;EAIYKER;EEQIVQLLNSVQAK;EIGMWYAK;EIGMWYAKK;EKLPSYGMQK;ELDILLQEK;ELRKELDILLQEK;ELVNLIDNHQVTVISGETGCGK;ERWPDYVR;ETHFDTQNNISTMSAEWVSK;GFMQGHVNRQEKEEK;GQFAEHLLGAGFVSSR;GREIGMWYAK;HLMELNALDK;HLMELNALDKQEELTPLGVHLAR;IESPHPVDWNDTK;IKETHFDTQNNISTMSAEWVSK;KELDILLQEK;KELDILLQEKIESPHPVDWNDTK;LGGIAYFLSR;LLEDLQKK;LPVEP…	5491493237	9.80624e+07	114670
sp|Q9HCC0|MCCB_HUMAN	MCCC2	1;1;1;1;1;1;1;1;1;1;1;1;1;1;1;1;1;1;1;1;1;1;1;1;1;1;1;1;1;1;1;1;1;1;1;1;1;1;1;1	0.6998	Methylcrotonoyl-CoA carboxylase beta chain, mitochondrial	40	AATGEEVSAEDLGGADLHCR;AATGEEVSAEDLGGADLHCRK;AFYGDTLVTGFAR;ALVNQLHER;ALVNQLHERVEHIK;ALVNQLHERVEHIKLGGGEK;AQEIAMQNRLPCIYLVDSGGAYLPR;EGKQFSSADEAALKEPIIK;EYEAEGIAKDGAK;FEEEGNPYYSSAR;FLYIWPNAR;GGAYYPVTVK;GGAYYPVTVKK;GTHFVQLCCQR;IFGYPVGIVGNNGVLFSESAK;IFGYPVGIVGNNGVLFSESAKK;ISVMGGEQAANVLATITK;ISVMGGEQAANVLATITKDQR;ITLIIGGSYGAGNYGMCGR;IVDGSRFTEFK;KFEEEGNPYYSSAR;KGTHFVQLCCQR;KLDVTIEPSEEPLFPADELYGIVGANLKR;K…	6027308657	1.77274e+08	61276.4
sp|Q9HCS7|SYF1_HUMAN	XAB2	1;1;1;1;1;1;1;1;1;1;1;1;1;1;1;1;1;1;1;1;1;1;1;1;1;1;1;1;1;1;1;1;1;1;1	0.4538	Pre-mRNA-splicing factor SYF1	35	AAEIYGVTHTR;AEQLAAEAERDQPLR;AEQLAAEAERDQPLRAQSK;AEYFDGSEPVQNR;AFVFMHK;AIEVLSDEHAR;AIYSFCSQICDPR;ALPITQHSR;ARDVYEEAIR;AVEPAQQYDMFNIYIK;CVTDPAYEDVNNCHER;DLFEQALDGCPPKYAK;EIINTYTEAVQTVDPFK;FADMECK;FEQLISR;FYEDNGQLDDAR;HENYDEALR;HGNEDTIKEMLR;IWPLYLR;LATVVNDERFVSK;LEQQSVPAAVFGSLKED;LNQLYER;LSPESAEEYIEYLK;LSRPERPDLVFEEEDLPYEEEIMR;LWCSLADYYIR;LWLDYCQFLMDQGR;METASELGREEEDDVDLELR;RAAEIYGVTHTR;RAEYFDGSEPVQ…	1789276752	3.19514e+07	99928.4
sp|Q9NXV6|CARF_HUMAN	CDKN2AIP	1;1;1;1;1;1;1;1;1;1;1;1;1;1;1;1;1;1;1;1;1;1;1;1;1;1;1;1	0.6414	CDKN2A-interacting protein	28	ASAQQENSSTCIGSAIK;ASAQQENSSTCIGSAIKSESGNSAR;ATLDVFFVPLK;ATLDVFFVPLKELADLPQNK;GISSSNEGVEEPSK;GISSSNEGVEEPSKK;GSEIEDLVLLDEESRPVNLPPALK;GSEIEDLVLLDEESRPVNLPPALKHPQELL;ILSMAEGIK;LVAVGGFSPNVNHGELLNAAIEALK;NAGDLAPAGGAASASTDEAADAESGTR;NSSSSGTSLLTPK;PSSETASSGLTSK;QKQPFFNR;SSGISSQNSSTSDGDRSVSSQSSSSVSSQVTTAGSGK;SSQESIVCELR;SSSQTSTSQLPSKSTSQSSESSVK;SSSSTNTSLLTSK;SSVNSHMTQSTDSR;STSLASVSQLASK;STSQVAASLLASK;SV…	2.37106e+09	6.77447e+07	61069.8
sp|Q9NZB2|F120A_HUMAN	FAM120A	1;1;1;1;1;1;1;1;1;1;1;1;1;1;1;1;1;1;1;1;1;1;1;1;1;1;1;1;1;1;1;1;1;1;1;1;1;1;1;1;1;1;1;1;1;1;1	0.6011	Constitutive coactivator of PPAR-gamma-like protein 1	47	AFLACMR;AIGYYSATSK;AVADYVR;DLPPAALLYRPVR;DVFQHSQSR;EAALEAAVLNKEE;EKTPLIDLCDGQADQAAK;EKTPLIDLCDGQADQAAKVEK;EWTCPNLKR;GDPGDQTKAEGSSTASSGSQLAEGK;GLMYPYIFHVLTK;GPFPLQVVSVGGPAR;GSQMGTVQPIPCLLSMPTR;GVQGFQDYIEK;GVQGFQDYIEKHCPSAVVPVELQK;IAVSIEDEANKDLPPAALLYRPVR;LLVDADNCLHR;LPPEFSPVIIK;LYEPDQLQELK;NHMDITTPPLPPVAPEVLR;NIQDTSDLDAIAK;NIQDTSDLDAIAKDVFQHSQSR;NQAAIQGRPPYAASAEEVAK;NRLPPEFSPVIIK;NRLPPEFSPVIIKEWAA…	5448027409	1.00889e+08	121793
sp|Q9NZC9|SMAL1_HUMAN	SMARCAL1	1;1;1;1;1;1;1;1;1;1;1;1;1;1;1;1;1;1;1;1;1;1;1;1;1;1;1;1;1;1;1;1;1;1;1;1	0.4759	SWI/SNF-related matrix-associated actin-dependent regulator of chromatin subfamily A-like protein 1	36	AAMPVLK;AAQSLPTVNLQPLEWAYGSSESPSTSSEGQAGLPSAPSLSFVK;AGVNFAIAK;ASPSGQNISYIHSSSESVTPR;CLPQVQLDPLPTTLTLAFASQLKK;DALILFFNR;EDLCQQFQLSER;ESCKPVSHGVIFK;FTWEQAFLR;GIWKKPEEMPTACPGHSPR;GTADDYLWPLIQEK;IDGSTSSAEREDLCQQFQLSER;IGQTSSVGIHYLVAK;IVVIAPGR;KIVVIAPGR;KPEEMPTACPGHSPR;LKSDVLSQLPAK;LLLADDMGLGK;LLLEEAVMLR;LLLEEAVMLRR;LVSNLMPFQR;LYDLFQK;NYDPDTKTWNFSMNDYSALMK;QQLLSYELGQGHAQASPEIR;QQNLSSSSNADQRPHDSHSFQAK;…	2032506889	4.14797e+07	105854
sp|Q9UH99|SUN2_HUMAN	SUN2	1;1;1;1;1;1;1;1;1;1;1;1;1;1;1;1;1;1;1;1;1;1;1;1;1;1;1;1	0.4714	SUN domain-containing protein 2	28	AEHQQDSEDLFK;AGSLLWMVATSPGR;ATEDFLGSSSGYSSEDDYVGYSDVDQQSSSSR;DSSPHFQAEQR;EAAASLSLTLQK;EAALKEDFRR;EEMQAQLR;EGVIGVTEEQVHHIVK;IGLADYALESGGASVISTR;ILTHVAEMQGK;ILTNWGHPEYTCIYR;IQEELSALRAEHQQDSEDLFKK;IRPTAVTLEHVPK;KATEDFLGSSSGYSSEDDYVGYSDVDQQSSSSR;LEALAAEFSSNWQK;LEDQLAGLQQELAALALK;QGAPGQGGGGGLSHEDTLALLEGLVSR;QGAPGQGGGGGLSHEDTLALLEGLVSRR;RLEALAAEFSSNWQK;RPDEGWEAR;SEWQSMTQESFQESSVK;SEWQSMTQESFQESSVKELR;S…	1.42816e+09	4.20046e+07	80243.5
sp|Q9UHX1|PUF60_HUMAN	PUF60	1;1;1;1;1;1;1;1;1;1;1;1;1;1;1;1;1;1;1;1;1	0.4919	Poly(U)-binding-splicing factor PUF60	21	AIQALNGR;AQSSQDAVSSMNLFDLGGQYLR;AVTPPMPLLTPATPGGLPPAAAVAAAAATAK;GYGFIEYEK;IYVASVHQDLSDDDIK;KQESTVMVLR;KVVAEVYDQER;KVVAEVYDQERFDNSDLSA;KYAMEQSIK;LGLPPLTPEQQEALQK;QAFAPFGPIK;QTIAHQQQQLTNLQMAAVTMGFGDPLSPLQSMAAQR;SCTLARDPTTGK;SIDMSWDSVTMK;SVFEAFGK;VGRPSNIGQAQPIIDQLAEEAR;VIIYQEK;VIIYQEKQGEEEDAEIIVK;VVAEVYDQERFDNSDLSA;VYVGSIYYELGEDTIR;YAMEQSIK	791108600	2.82539e+07	59819.6
sp|Q9UJS0|CMC2_HUMAN	SLC25A13	1;1;1;1;1;1;1;1;1;1;1;1;1;1;1;1;1;1;1;1;1;1	0.5644	Calcium-binding mitochondrial carrier protein Aralar2	22	AGKGEVTFEDVK;ASFANEDGQVSPGSLLLAGAIAGMPAASLVTPADVIK;ASGDSARPVLLQVAESAYR;DIPFSAIYFPCYAHVK;DLGFFGIYK;DLGFFGIYKGAK;DVEVTKEEFVLAAQK;FGLGSVAGAVGATAVYPIDLVK;FGLYLPLFKPSVSTSK;IAPLEEGTLPFNLAEAQR;INLPAPNPDHVGGYK;LAVATFAGIENK;NGEFFMSPNDFVTR;PVLLQVAESAYR;RADPAELR;SSPQFGVTLLTYELLQR;STGSFVGELMYK;TVELLSGVVDQTK;VSALSVVR;VTAIDFR;WFYIDFGGVKPMGSEPVPK;YLNIFGESQPNPK	1718563798	4.91018e+07	74110.6
sp|Q9UKA9|PTBP2_HUMAN	PTBP2	1;1;1;1;1;1;1;1;1;1;1;1;1;1	0.4501	Polypyrimidine tract-binding protein 2	14	AQAVLQAVTAVQTANTPLSGTTVSESAVTPAQSPVLR;DFGNSPLHR;DYTRPDLPSGDGQPALDPAIAAAFAK;EGLDDQGLTK;EGLDDQGLTKDFGNSPLHR;ELKTDNTLNQR;ETSLLAVPGALSPLAIPNAAAAAAAAAAGR;FKGEDKMDGAPSR;KLPGEVTETEVIALGLPFGK;LALDGQNIYNACCTLR;LVNLNVK;NFQNIFPPSATLHLSNIPPSVAEEDLR;NQPIYIQYSNHK;TLFANTGGTVK	6.39328e+08	2.90604e+07	57436.8
sp|Q9UN86|G3BP2_HUMAN	G3BP2	1;1;1;1;1;1;1;1;1;1;1;1;1;1;1;1;1;1;1;1;1;1;1;1	0.4979	Ras GTPase-activating protein-binding protein 2	24	AFSWASVTSK;APEYLHR;ERPGFPPR;FMQTFVLAPEGSVPNK;FMQTFVLAPEGSVPNKFYVHNDMFR;FYVHNDMFR;GIVGGGMMR;GVGGKLPNFGFVVFDDSEPVQR;HVDAHATLSDGVVVQVMGLLSNSGQPER;HVDAHATLSDGVVVQVMGLLSNSGQPERK;ILIAKPIMFR;ILIAKPIMFRGEVR;KFMQTFVLAPEGSVPNK;NSSYVHGGVDASGK;NSSYVHGGVDASGKPQEAVYGQNDIHHK;PQEAVYGQNDIHHK;QYYTLLNK;QYYTLLNKAPEYLHR;TEELKPQVEEK;TEELKPQVEEKNLEELEEK;VEAKPEVQSQPPR;VEAKPEVQSQPPRVR;VLSLNFSECHTK;YPDSHQLFVGNLPHDIDENELK	7558867384	2.60651e+08	54069.8
sp|Q9Y305|ACOT9_HUMAN	ACOT9	1;1;1;1;1;1;1;1;1;1;1;1;1;1;1;1;1;1;1;1	0.4715	Acyl-coenzyme A thioesterase 9, mitochondrial	20	DSENKGPAFVNPLIPESPEEEELFR;EIVGASTNWR;EKYLTVQNTVR;FSGHVSWVGK;HFNSMSGPATLR;HFNSMSGPATLRK;IAFSSTSLLK;IFGGFLMR;KLLHSFLAK;MKDSYIEVLLPLGSEPELR;MSPLSIVTALVDKIDMCKK;RIAFSSTSLLK;SLEICHPQER;SLSPEQDIK;TTIHEMFLSTLDPK;TYGESMLYLDGQR;VHSEVASLQEK;VLPSNAVWMENSK;VLPSNAVWMENSKLK;YLTVQNTVR	883713952	3.04729e+07	49851.5
sp|Q9Y3F4|STRAP_HUMAN	STRAP	1;1;1;1;1;1;1;1;1;1;1;1;1;1;1;1	0.5914	Serine-threonine kinase receptor-associated protein	16	AATAAADFTAK;ALWCSEDKQILSADDKTVR;FSPDGELYASGSEDGTLR;GAVWGATLNKDATK;GHFGPIHCVR;IYDLNKPEAEPK;LWDHATMTEVK;LWQTVVGK;QGDTGDWIGTFLGHK;QILSADDKTVR;SFEAPATINSASLHPEK;SFEAPATINSASLHPEKEFLVAGGEDFK;SIAFHSAVSLDPIK;TVDFTQDSNYLLTGGQDK;VWDAVSGDELMTLAHK;YDYNSGEELESYK	778499742	3.53864e+07	38396
sp|Q9Y3I0|RTCB_HUMAN	RTCB	1;1;1;1;1;1;1;1;1;1;1;1;1;1;1;1;1;1;1;1	0.5228	RNA-splicing ligase RtcB homolog	20	DKIIVNDR;EGYAWAEDKEHCEEYGR;EQLAQAMFDHIPVGVGSK;GGGVGGFLPAMK;GLGHQVATDALVAMEK;GLPQLGTLGAGNHYAEIQVVDEIFNEYAAK;GMAAAGNYAWVNR;GQVCVMIHSGSR;IASPEGQDYLKGMAAAGNYAWVNR;LMFEELR;LRPIAVIKG;LVMEEAPESYK;MLQADPNKVSAR;NVTDVVNTCHDAGISKK;QIGNVAALPGIVHR;SYNDELQFLEK;TNLDESDVQPVK;TNLDESDVQPVKEQLAQAMFDHIPVGVGSK;VFNTTPDDLDLHVIYDVSHNIAK;VFNTTPDDLDLHVIYDVSHNIAKVEQHVVDGKER	1462263135	5.04229e+07	55156.8
sp|Q9Y4P3|TBL2_HUMAN	TBL2	1;1;1;1;1;1;1;1;1;1;1;1;1;1;1;1;1;1;1;1;1;1;1	0.5056	Transducin beta-like protein 2	23	AFIVWLANGDTLR;AMVEEMQGHLK;AMVEEMQGHLKR;ANVELDHATLVR;APVIDIGIANTGK;FEEAAGAAPCR;FLASCGDR;FVASCGFTPDVK;GEFQEVVR;GHSAAVHSFAFSNDSR;IWSTKDFLQR;KGEFQEVVR;KKQDPYLLK;KQDPYLLK;LALSPNAQVLALASGSSIHLYNTR;LQQQLTQAQETLK;LWDTDVEYKK;QRLQQQLTQAQETLK;REDGGYTFTATPEDFPK;SHSGNISCMDFSSNGK;TGRFEEAAGAAPCR;VWEVCFGK;YLATCADDR	1059335570	3.41721e+07	49748.2
sp|Q9Y5A9|YTHD2_HUMAN	YTHDF2	1;1;1;1;1;1;1;1;1;1;1;1;1;1;1;1;1;1;1;1	0.4836	YTH domain-containing family protein 2	20	APGMNTIDQGMAALK;DGLNDDDFEPYLSPQAR;DVPNSQLR;GSGFGHNGVDGNGVGQSQAGSGSTPSEPHPVLEK;HIRLENNENKPVTNSR;HNMDIGTWDNKGPVAK;HTTSIFDDFSHYEK;HTTSIFDDFSHYEKR;IIASYKHTTSIFDDFSHYEK;LGSTEVASNVPK;NRGSGFGHNGVDGNGVGQSQAGSGSTPSEPHPVLEK;SAVDYNTCAGVWSQDK;SAVDYNTCAGVWSQDKWK;SIKYNIWCSTEHGNK;SINNYNPK;SINNYNPKDFDWNLK;TKNGIAGSSLPPPPIK;VVGSAVGSGSITSNIVASNSLPPATIAPPKPASWADIASKPAK;YNIWCSTEHGNK;YNIWCSTEHGNKR	2793653447	1.47034e+08	62277.7
sp|Q9Y6M1|IF2B2_HUMAN	IGF2BP2	1;1;1;1;1;1;1;1;1;1;1;1;1;1;1;1;1;1;1;1;1;1;1;1;1;1;1;1	0.4875	Insulin-like growth factor 2 mRNA-binding protein 2	28	AIETLSGK;AIETLSGKVELHGK;DQTPDENEEVIVR;EADETKLAEEIPLK;ENSGAAEKPVTIHATPEGTSEACR;IAMEKLSGHQFENYSFK;IAPAEGPDVSER;IIGHFFASQTAQR;IIGHFFASQTAQRK;ILAHNGLVGR;ILVPTQFVGAIIGKEGLTIK;IMEVDYSVSK;IMEVDYSVSKK;IREIVQQVK;ISYIPDEEVSSPSPPQR;ITISSLQDLSIYNPER;KENSGAAEKPVTIHATPEGTSEACR;KLPLAGQVLLK;LKEENFFNPK;LPLAGQVLLK;LSGHQFENYSFK;MILEIMQKEADETK;MILEIMQKEADETKLAEEIPLK;QIDFPLR;QQEQKYPQGVASQR;SGYAFVDYPDQNWAIR;TVNELQNLTS…	3874277330	1.17402e+08	66062.6
