# Supplementary material for: RBM15/IGF2BP2–PTPRH m6A regulatory axis in non-small cell lung cancer
Source: Cell Oncol (Dordr). 2026 May 11;49(3):85. doi: 10.1007/s13402-026-01217-2 (PMC13250017; doi:10.1007/s13402-026-01217-2)
Supplement: Supplementary file 3 — Supplementary material 3 [file 13402_2026_1217_MOESM3_ESM.xlsx]

## Sheet: Sheet1
Table S4. The m6A peaks in the RBM15 overexpression group compared to the Negative control group (|log2 FC|≥1.0, P≤0.01).
name	chr	chromStart	chromEnd	name	strand	blockCount	blockSizes	blockStarts	RPM.IP.Control	RPM.input.Control	RPM.IP.Treated	RPM.input.Treated	geneID	gene_name	diff.log2FC	pvalue	fdr	score
10	chr17	58301227	58328795	10	-	28	4231,104,33,627,320,100,840,192,240,378,284,831,110,116,173,205,21,51,341,123,90,84,78,192,180,129,108,1208	0,4312,4605,5114,6215,6614,7313,8739,9284,9608,10211,10664,14795,15197,17052,17862,18881,19303,20844,21426,21722,22070,22240,23583,24306,25065,25455,26360	1.99	2.42	3.36	1.78	ENSG00000005379	TSPOAP1	1.07974	0.00119456	0.0177327	2.92279
36	chr12	6786857	6820792	36	+	14	148,174,195,40,86,116,165,51,1017,673,201,122,68,1494	0,2631,12022,12467,12680,13214,13449,26694,27196,28873,30272,31563,31989,32441	0	0	13.01	0	ENSG00000010610	CD4	11.1479	0.00160997	0.0221587	2.79318
37	chr12	6904732	6914241	37	+	9	5.18175e+26	0,852,1112,1676,2582,5157,7997,8369,9158	3.53	3.39	17.09	3.72	ENSG00000010626	LRRC23	2.04334	1.44375e-17	2.80194e-15	16.8405
38	chr12	6873388	6882327	38	+	3	393220132	0,2114,8807	1.15	1.85	14.04	1.03	ENSG00000010626,ENSG00000240370	LRRC23,RPL13P5	4.35172	2.45487e-28	7.80083e-26	27.61
219	chr19	55181246	55209506	219	-	21	657,136,161,123,135,77,91,91,48,79,285,267,300,270,267,267,267,267,288,145,124	0,769,4255,4615,4978,5217,6266,6831,10254,10416,12767,15275,15870,17396,18989,20809,22535,24079,25442,25879,28136	4.1	6.41	3.02	2.05	ENSG00000080031	PTPRH	1.09262	6.7738e-05	0.00184442	4.16917
280	chr12	6772511	6778449	280	+	5	8283052704611180	0,1185,2083,2761,4752	0.57	0.94	13.54	0.91	ENSG00000089692	LAG3	4.50242	3.27808e-19	6.97002e-17	18.4844
463	chr16	27402173	27452037	463	+	12	445,141,118,65,103,200,447,67,178,100,82,3504	0,906,25070,27882,32173,35314,40496,41793,42368,43003,43833,46360	2.29	3.45	4.33	3.02	ENSG00000103522	IL21R	1.00438	0.000398955	0.00758486	3.39908
617	chr12	6638074	6647433	617	-	11	330,342,84,168,180,133,551,118,95,705,110	0,435,879,1985,2268,5464,5980,7145,8408,8504,9249	0.3	0.69	7.13	0.18	ENSG00000111644	ACRBP	6.38653	3.41314e-15	5.36402e-13	14.4668
619	chr12	6650300	6663133	619	-	8	934,64,780,168,276,361,48,69	0,1021,1970,2929,5337,6137,7504,12764	5.52	6.72	13.76	6.13	ENSG00000111653	ING4	1.36094	5.27059e-13	6.71409e-11	12.2781
620	chr12	6839953	6847393	620	+	10	1080,584,131,107,64,163,67,202,437,602	0,1087,1819,3016,3220,3409,3678,3823,5413,6838	7.45	6.63	19.64	5.77	ENSG00000111664	GNB3	1.48515	1.17417e-16	2.10891e-14	15.9303
623	chr12	6870934	6889356	623	-	8	385,1405,122,136,151,102,98,51	0,658,2280,2705,4829,6564,11255,18371	7.75	6.66	13.56	4.98	ENSG00000111671	SPSB2	1.11351	2.37041e-09	1.84261e-07	8.62518
676	chr3	139452883	139480747	676	-	6	283,102,179,130,95,56	0,1845,9228,23503,27614,27808	0.06	0.47	0.17	0.03	ENSG00000114113	RBP2	5.33837	0.00494505	0.0496007	2.30583
742	chr1	34865435	34929650	742	-	13	866,144,92,485,86,314,214,73,206,1158,83,121,200	0,1612,2100,3169,19542,20042,20636,34233,34632,38841,41919,59938,64015	0.03	0.19	0.22	0	ENSG00000116544	DLGAP3	7.83958	0.00274326	0.0324313	2.56173
878	chr6	34537801	34556333	878	-	6	651,147,48,198,465,405	0,1448,1713,3182,6218,18127	0.12	0.28	0.25	0	ENSG00000124664	SPDEF	6.59786	0.00363015	0.0401273	2.44008
954	chr17	19411124	19417274	954	+	14	338,41,142,286,474,105,51,57,75,118,170,54,169,1570	0,505,565,1373,1813,2452,2970,3324,3461,3645,3913,4161,4299,4580	0.45	1	0.78	0.45	ENSG00000128482	RNF112	1.81566	0.00492265	0.0494894	2.3078
984	chr19	11538766	11550323	984	+	10	224,275,128,451,122,320,67,138,111,1001	0,528,1127,1469,2309,3155,7908,8065,9030,10556	0.18	0.41	0.36	0	ENSG00000130176	CNN1	7.08297	0.0012688	0.0185022	2.89661
1115	chr16	67159931	67161241	1115	+	2	125122	0,1188	0.21	0.72	0.83	0.33	ENSG00000135722	FBXL8	2.97389	0.000216591	0.00477012	3.66436
1208	chr4	99563760	99623999	1208	+	21	171,346,166,264,188,820,108,117,140,151,158,169,108,213,212,98,122,228,125,171,1323	0,320,6939,10946,18144,19613,25882,27474,27890,30972,33306,36804,37846,42987,45005,47382,47571,49152,55213,57300,58916	0.15	0.69	0.75	0.42	ENSG00000138823	MTTP	2.95119	0.00058493	0.010291	3.2329
1212	chr12	6693791	6700800	1212	-	8	1860,82,506,262,17,56,296,187	0,2651,3495,4253,4665,6142,6343,6822	0.24	0.25	6.99	0.15	ENSG00000139200	PIANP	5.4736	1.79147e-08	1.21037e-06	7.74679
1248	chr16	66579447	66588274	1248	+	4	445159190356	0,578,7461,8471	0	0.16	0.28	0.06	ENSG00000140932	CMTM2	6.92519	0.00412186	0.0436921	2.38491
1260	chr18	11689263	11885685	1260	+	18	676,221,235,466,120,135,120,98,162,346,55,74,59,121,131,353,68,4697	0,12807,62208,62849,63542,64284,64562,135654,144242,168176,173131,175269,177904,179279,183004,184787,187357,191725	2.56	4.8	3.38	2.69	ENSG00000141404	GNAL	1.14974	4.08445e-05	0.00120206	4.38887
1310	chr1	155289292	155301438	1310	-	12	1386,182,167,153,151,271,187,132,92,183,121,143	0,2463,3884,4145,4942,5189,5823,6144,6372,10805,11588,12003	0.78	0.82	1.11	0.24	ENSG00000143627	PKLR	2.1501	0.00175661	0.0235535	2.75532
1568	chr21	43169007	43172805	1568	+	4	281321484735	0,525,1148,3063	0	0.19	0.53	0.18	ENSG00000160202	CRYAA	6.50878	0.00349172	0.0389846	2.45696
1584	chr19	49388218	49417990	1584	+	23	109,102,778,138,101,398,421,187,142,67,212,781,78,57,60,25,317,123,59,669,65,108,622	0,161,1342,2570,3462,5127,6257,6887,7473,9432,9713,10806,18667,19021,19393,20054,20748,21534,24749,26732,28796,28940,29150	0.96	1.76	1.25	0.82	ENSG00000161609	KASH5	1.36782	0.00397562	0.0426579	2.40059
1612	chr1	228203502	228213664	1612	-	6	653,104,2185,78,599,243	0,827,963,6184,8806,9919	1.72	2.51	2.41	1.42	ENSG00000162913	OBSCN-AS1	1.21322	0.000792712	0.0129874	3.10088
1669	chr4	141636582	141733986	1669	+	10	642,122,214,4820,299,119,227,45,138,1249	0,19603,52239,78074,83886,84476,85199,91357,93264,96155	0.42	1.44	1.5	1.72	ENSG00000164136	IL15	1.50353	0.00374298	0.0409357	2.42678
1750	chr11	113687546	113706373	1750	-	16	728,153,144,99,47,179,134,54,163,44,136,136,190,99,207,152	0,2218,2683,3294,3405,5524,6057,6814,6931,7853,9289,9736,11291,12048,12415,18675	0.15	1.32	0.47	0.76	ENSG00000166682	TMPRSS5	2.33855	0.00432041	0.045287	2.36448
1768	chr9	129665646	129722669	1768	+	4	480188179453	0,53584,54949,56570	0.27	0.6	0.5	0.09	ENSG00000167157	PRRX2	3.47399	0.00119865	0.0177842	2.92131
1776	chr19	17523300	17553839	1776	+	15	1.59158e+46	0,3937,7454,8962,10178,14075,15562,16046,16302,16852,18835,20016,21922,26143,28485	0.06	0.22	1.08	0.24	ENSG00000167483	NIBAN3	3.92714	0.00224431	0.0283277	2.64892
1840	chr16	56648828	56652636	1840	+	3	176,96,66	0,3057,3742	0	0.06	0.72	0.03	ENSG00000205360,ENSG00000259923,ENSG00000169688	MT1CP,AC026461.2,MT1B	7.97477	0.00329684	0.0374354	2.4819
1876	chr9	128840610	128882490	1876	-	4	62,118,586,84	0,1456,19336,41796	2.44	2.48	4.49	2.08	ENSG00000171097	KYAT1	1.03358	0.000801141	0.0131181	3.09629
1891	chr1	11189354	11195981	1891	+	5	6011011951991120	0,2915,4225,5106,5499	0.42	1.19	1.36	1.09	ENSG00000171819	ANGPTL7	1.73378	0.0016557	0.0225653	2.78102
1898	chr15	59206842	59208588	1898	+	1	1746	0	0.45	1.44	1.14	1.18	ENSG00000171989	LDHAL6B	1.55299	0.00381424	0.0414337	2.41859
1912	chr12	53985145	54035361	1912	+	2	8651084	0,49132	0.84	1.73	1.44	0.85	ENSG00000180818,ENSG00000273049,ENSG00000172789,ENSG00000273046	HOXC10,AC012531.3,HOXC5,AC012531.2	1.68876	0.000388006	0.00742553	3.41116
1935	chr12	71664300	71680644	1935	+	5	2805721081283950	0,568,1326,3482,12388	2.8	3.67	4.22	2.63	ENSG00000173451	THAP2	1.01834	0.000260995	0.00545712	3.58337
1963	chr11	66520309	66527701	1963	+	2	118129	0,7263	1.18	4.18	1.94	3.14	ENSG00000174483	BBS1	1.04433	0.00244263	0.0299294	2.61214
2003	chr19	44467640	44473227	2003	+	2	1421625	0,3962	0.03	0.28	0.5	0.15	ENSG00000176761	ZNF285B	4.87782	0.0038259	0.0415068	2.41727
2013	chr17	49230852	49318011	2013	+	13	7.12002e+38	0,5287,17241,21393,23838,26609,27580,29037,55361,58053,59417,86738,86970	1.3	2.32	2.22	1.45	ENSG00000177369	FLJ40194	1.36508	0.000351975	0.00685805	3.45349
2045	chr19	38384266	38388082	2045	-	3	2631860322	0,1154,3494	0.18	1	0.42	0.36	ENSG00000179168	GGN	2.5486	0.00274487	0.0324371	2.56148
2053	chr19	45149749	45160815	2053	-	5	4103132438162150	0,6035,8913,10310,10914	1.18	1.38	2.14	0.91	ENSG00000179846	NKPD1	1.35048	0.00234981	0.029077	2.62897
2109	chr8	37734760	37737426	2109	-	2	2038,48	0,2618	0.48	2.01	1.08	1.3	ENSG00000183154	AC138356.1	1.70148	0.000935893	0.0146923	3.02877
2119	chr4	150720980	150721478	2119	+	1	498	0	0.96	1.48	1.64	0.91	ENSG00000183432	ZBTB8OSP1	1.40154	0.00244712	0.0299711	2.61135
2145	chr12	6618834	6635960	2145	-	3	2630,87,54	0,12750,17072	1.03	0.6	8.41	0.85	ENSG00000184574	LPAR5	2.42468	1.36253e-06	6.16595e-05	5.86565
2278	chr12	123762187	123935711	2278	+	78	363,84,98,109,116,220,158,231,191,199,195,171,177,126,173,152,165,208,157,1094,117,103,179,212,154,234,123,234,224,270,184,135,153,189,147,192,119,174,136,123,135,217,120,146,153,261,173,94,168,613,172,204,81,198,162,175,244,182,137,218,222,148,280,230,274,105,155,155,184,201,1299,132,212,168,114,181,146,377	0,5418,9413,10646,11961,18892,20919,21759,23558,25616,27739,31754,34468,37058,38028,39093,41473,42645,46609,50976,56762,56960,58392,64499,68358,70926,73218,76268,79134,83412,83783,85773,86542,88700,91018,94868,96962,98809,102407,103763,105279,105715,108178,109269,111370,113043,115548,117076,117446,119437,124954,131045,132455,135582,136465,140751,146125,147073,148348,150910,152141,152664,154269,15…	0.9	1.6	2.19	1.39	ENSG00000197653	DNAH10	1.39237	0.00109188	0.0165569	2.96182
2349	chr20	3917493	3917568	2349	+	1	75	0	1.42	3.01	2.39	2.36	ENSG00000199024	MIR103A2	1.02742	0.00265071	0.0316346	2.57664
2358	chr1	111446797	111446908	2358	+	1	111	0	0.48	5.62	0.75	3.2	ENSG00000199890	Y_RNA	1.37675	0.00481003	0.0488041	2.31785
2359	chr4	110433108	110433183	2359	-	1	75	0	0	0.16	0.22	0.03	ENSG00000199894	AC093872.1	7.63715	0.00369453	0.0405381	2.43244
2362	chr3	12511094	12511213	2362	-	1	119	0	0.3	1.38	1.14	1.09	ENSG00000200114	RNA5SP123	2.1643	0.000334265	0.00660693	3.47591
2363	chr12	50656972	50657072	2363	+	1	100	0	1.03	2.89	2.22	1.39	ENSG00000200183	RNU6-238P	2.09828	9.93865e-08	5.87722e-06	7.00267
2367	chr7	35930157	35930257	2367	-	1	100	0	0	0.63	0.28	0	ENSG00000200446	RNU6-1085P	12.3958	2.4673e-05	0.000788363	4.60778
2368	chr9	37160136	37160236	2368	+	1	100	0	2.26	2.32	2.86	1.33	ENSG00000200502	Y_RNA	1.06003	0.00254683	0.030763	2.594
2379	chr6	136855697	136855822	2379	-	1	125	0	0.06	0.66	0.39	0.27	ENSG00000201807	AL121933.1	3.89292	0.00158926	0.0219783	2.79881
2387	chr2	24969387	24969477	2387	-	1	90	0	0	0.28	0.31	0.18	ENSG00000202479	SNORD14	6.3542	0.00421265	0.0443941	2.37544
2393	chr9	134649384	134653073	2393	-	2	200366	0,3323	0.33	4.08	1.28	4.65	ENSG00000204011	COL5A1-AS1	1.65634	0.0012654	0.018462	2.89777
2394	chrX	74185928	74187153	2394	+	1	1225	0	0.03	0.31	0.22	0.03	ENSG00000204113	BMP2KL	6.17117	0.00413472	0.0437576	2.38355
2428	chr5	145858520	145937126	2428	-	5	1395,228,379,63,126	0,7980,14112,77180,78480	0.45	0.75	1.22	0.36	ENSG00000204928	GRXCR2	2.41394	0.000301915	0.00609671	3.52011
2432	chr16	56669813	56671129	2432	+	2	99624	0,692	0	0.03	0.75	0	ENSG00000205358	MT1H	9.47218	0.00343938	0.0385192	2.46352
2433	chr16	56648247	56649514	2433	+	2	21,89	0,1178	0	0.06	0.72	0.03	ENSG00000205360	MT1CP	7.96869	0.00332073	0.0376276	2.47877
2462	chr18	24218299	24218399	2462	+	1	100	0	0.39	1.1	0.97	0.79	ENSG00000206766	RNU6-435P	1.72901	0.00391022	0.042191	2.4078
2480	chr15	51884555	51884653	2480	+	1	98	0	1.15	1.63	1.8	0.97	ENSG00000207484	AC090971.1	1.33334	0.00233451	0.0289891	2.6318
2483	chr7	32732980	32733077	2483	+	1	97	0	1.75	2.39	2.75	1.54	ENSG00000207573	MIR550A2	1.1825	0.000828197	0.0133993	3.08187
2497	chrM	4262	4331	2497	+	1	69	0	264.28	257.68	287.31	133.63	ENSG00000210100	MT-TI	1.02241	1.50612e-197	2.72204e-194	196.822
2499	chrM	4401	4469	2499	+	1	68	0	239.13	238.84	258.79	112.31	ENSG00000210112	MT-TM	1.12154	2.17406e-209	4.49052e-206	208.663
2505	chrM	7517	7585	2505	+	1	68	0	761.77	748.93	832.01	384.53	ENSG00000210154	MT-TD	1.05411	0	0	Inf
2506	chrM	8294	8364	2506	+	1	70	0	895.2	793.08	1270.78	352.39	ENSG00000210156	MT-TK	1.62248	0	0	Inf
2507	chrM	9990	10058	2507	+	1	68	0	304.29	410.45	673.64	221.6	ENSG00000210164	MT-TG	1.9953	0	0	Inf
2508	chrM	10404	10469	2508	+	1	65	0	304.14	416.89	663.41	225.55	ENSG00000210174	MT-TR	1.97733	0	0	Inf
2509	chrM	12137	12206	2509	+	1	69	0	280.35	316.75	484.12	117.59	ENSG00000210176	MT-TH	2.1574	0	0	Inf
2510	chrM	12206	12256	2510	+	1	50	0	291.29	330.88	490.75	132.37	ENSG00000210184	MT-TS2	1.99284	0	0	Inf
2511	chrM	12265	12336	2511	+	1	71	0	300.25	320.8	500.52	117.87	ENSG00000210191	MT-TL2	2.12366	0	0	Inf
2513	chrM	15887	15953	2513	+	1	66	0	35.97	120.8	24.8	15.16	ENSG00000210195	MT-TT	2.39351	3.03572e-144	4.6202e-141	143.518
2521	chr6	57390131	57390206	2521	+	1	75	0	0.36	1.66	0.86	1.15	ENSG00000212017	MIR548U	1.73058	0.00277485	0.0327244	2.55676
2540	chr19	11523435	11523831	2540	+	1	396	0	1.3	4.08	3.16	4.02	ENSG00000213303	AC008481.1	1.22502	9.35318e-05	0.00241703	4.02904
2541	chr19	11521967	11522492	2541	+	1	525	0	1.45	4.33	3.44	4.26	ENSG00000213304	AC008481.2	1.16815	9.85898e-05	0.00252071	4.00617
2547	chr21	44046346	44047041	2547	-	2	160235	0,460	1.66	2.54	2.41	1.57	ENSG00000213440	H2AZP1	1.13825	0.00143322	0.0203662	2.84369
2561	chr7	4865431	4865804	2561	-	1	373	0	0.24	0.63	0.44	0.12	ENSG00000213935	RPL22P16	3.18201	0.00158347	0.0219438	2.80039
2568	chr7	100126784	100128493	2568	+	2	3491126	0,583	1.27	1.88	1.89	1.12	ENSG00000214309	MBLAC1	1.20676	0.00353029	0.0392787	2.45219
2594	chr17	81804131	81814008	2594	+	11	118,147,237,610,108,332,543,266,89,251,535	0,955,4710,5650,6693,6878,7272,8051,8445,8675,9342	0.12	0.38	0.44	0.09	ENSG00000215644	GCGR	3.81466	0.00195828	0.0255655	2.70812
2600	chr19	44613562	44636781	2600	+	7	208,210,117,270,154,92,363	0,219,4513,10140,13857,21838,22856	0.63	1.41	0.97	0.66	ENSG00000216588	IGSF23	1.60338	0.00338858	0.0381274	2.46998
2603	chr6	10574748	10575223	2603	-	1	475	0	2.11	2.79	3.44	1.87	ENSG00000217181	AL139039.2	1.20115	0.000188431	0.00427027	3.72485
2612	chr7	4857737	4862030	2612	-	1	4293	0	0.27	0.6	0.44	0.12	ENSG00000218823	PAPOLB	2.94358	0.00311084	0.0358391	2.50712
2615	chr6	151411258	151413945	2615	-	2	652134	0,2553	0.84	1.22	1.41	0.66	ENSG00000219395	HSPA8P15	1.54684	0.00256516	0.030907	2.59089
2624	chr17	16282013	16282088	2624	+	1	75	0	0.18	1.29	0.67	0.91	ENSG00000221355	MIR1288	2.28693	0.00211776	0.0271691	2.67412
2627	chr1	20988313	20988432	2627	-	1	119	0	2.29	2.76	3.69	1.69	ENSG00000221808	MIR1256	1.32211	4.08625e-05	0.00120206	4.38867
2634	chr10	49979664	49979780	2634	-	1	116	0	0.15	0.66	0.42	0.21	ENSG00000222108	RNA5SP317	3.01817	0.00197367	0.0257084	2.70473
2635	chr15	25738507	25738620	2635	+	1	113	0	0.09	0.72	0.08	0	ENSG00000222123	RNA5SP390	6.83179	0.00402085	0.0430577	2.39568
2651	chr6	73492024	73492742	2651	-	2	315,55	0,663	1.06	1.98	2.14	1.75	ENSG00000223821	AL603910.1	1.12157	0.00444206	0.0461202	2.35242
2653	chr3	184006337	184011419	2653	+	3	124191154	0,4113,4928	0.75	2.07	1.36	1.36	ENSG00000223882	ABCC5-AS1	1.37782	0.00225699	0.0284257	2.64647
2657	chr2	25421116	25427643	2657	+	3	107130177	0,5469,6350	0.42	0.6	1.05	0.15	ENSG00000224220	DTNB-AS1	3.20442	0.00017515	0.00404539	3.75659
2682	chr15	90206571	90206967	2682	+	1	396	0	1.24	7.03	1.36	2.69	ENSG00000225193	RPS12P26	1.43891	5.01446e-05	0.00142507	4.29978
2683	chr1	165676309	165676781	2683	+	1	472	0	3.23	5.18	5.1	3.75	ENSG00000225272	AL451074.3	1.05321	1.75574e-05	0.000588305	4.75554
2704	chr7	35946293	35972587	2704	+	6	87,90,54,106,143,141	0,1409,3684,11849,20093,26153	0.24	1.07	0.61	0.15	ENSG00000226102	SEPTIN7P3	4.09578	7.13628e-06	0.000268698	5.14653
2709	chr2	159670707	159712435	2709	-	5	106,2220,178,98,122	0,22493,40009,41213,41606	0.33	0.6	0.72	0.24	ENSG00000226266	AC009961.1	2.3572	0.00318969	0.0365292	2.49625
2758	chr2	97664216	97703063	2758	+	23	256,138,151,110,537,475,655,1606,172,359,91,108,341,99,72,159,153,65,186,114,151,107,395	0,1586,2687,3747,3874,4431,4963,5966,8062,9986,11414,11604,13198,24678,26039,26775,30230,33040,33702,34809,36937,37844,38452	1.6	3.64	2.88	2.69	ENSG00000228486	C2orf92	1.20646	0.000142665	0.00341793	3.84568
2791	chr2	62069446	62146881	2791	-	10	936,98,54,101,153,80,106,57,177,74	0,10268,15371,21254,30741,48785,49482,68102,76866,77361	0.78	1.7	1.86	1.45	ENSG00000229839	AC018462.1	1.39732	0.00147034	0.0208013	2.83258
2792	chr6	73523617	73570592	2792	+	5	218,68,91,117,306	0,223,838,2268,46669	0.33	9.92	21.69	19.06	ENSG00000229862	AL121972.1	4.99656	9.61246e-29	3.19498e-26	28.0172
2793	chr1	760910	761983	2793	+	2	244206	0,867	0.54	1.85	0.78	0.82	ENSG00000229905	AL669831.2	1.63206	0.00299536	0.0348559	2.52355
2797	chr1	92647047	92647622	2797	-	1	575	0	1.21	1.48	1.61	0.63	ENSG00000229992	HMGB3P9	1.55632	0.00121263	0.0179273	2.91627
2801	chr1	165671255	165671725	2801	+	1	470	0	3.29	5.18	5.08	3.72	ENSG00000230175	AL451074.4	1.02549	2.83462e-05	0.000889032	4.54751
2805	chr6	3182625	3195783	2805	-	3	1101431118	0,8201,13040	2.74	4.9	4.41	3.38	ENSG00000230269	LINC02525	1.14262	1.15798e-05	0.000408857	4.9363
