# Supplementary material for: RBM15/IGF2BP2–PTPRH m6A regulatory axis in non-small cell lung cancer
Source: Cell Oncol (Dordr). 2026 May 11;49(3):85. doi: 10.1007/s13402-026-01217-2 (PMC13250017; doi:10.1007/s13402-026-01217-2)
Supplement: Supplementary file 4 — Supplementary material 4 [file 13402_2026_1217_MOESM4_ESM.xlsx]

## Sheet: Sheet1
Detailed statistical information
Figure	Experiment	Cell line	Condition / Group	Target	Fold change / Effect size	p-value	Statistical test	n
Figure S2A	Western blot	A549	shRBM15#1	PTPRH	0.68	0.0027	One-way ANOVA, Dunnett's	3
		A549	shRBM15#1	RBM15	0.29	<0.0001	One-way ANOVA, Dunnett's	3
		A549	shRBM15#2	PTPRH	0.69	0.0032	One-way ANOVA, Dunnett's	3
		A549	shRBM15#2	RBM15	0.27	<0.0001	One-way ANOVA, Dunnett's	3
		H520	shRBM15#1	PTPRH	0.66	0.0013	One-way ANOVA, Dunnett's	3
		H520	shRBM15#1	RBM15	0.28	<0.0001	One-way ANOVA, Dunnett's	3
		H520	shRBM15#2	PTPRH	0.74	0.0039	One-way ANOVA, Dunnett's	3
		H520	shRBM15#2	RBM15	0.27	<0.0001	One-way ANOVA, Dunnett's	3
		A549	RBM15 OE	PTPRH	1.25	0.0031	Unpaired t-test	3
		A549	RBM15 OE	RBM15	1.58	0.0061	Unpaired t-test	3
		H520	RBM15 OE	PTPRH	1.19	0.019	Unpaired t-test	3
		H520	RBM15 OE	RBM15	1.4	0.0003	Unpaired t-test	3
Figure S2B	RT-qPCR	A549	shRBM15#1	PTPRH	0.62	0.0257	One-way ANOVA, Dunnett's	3
		A549	shRBM15#2	PTPRH	0.6	0.0205	One-way ANOVA, Dunnett's	3
		H520	shRBM15#1	PTPRH	0.69	0.0004	One-way ANOVA, Dunnett's	3
		H520	shRBM15#2	PTPRH	0.76	0.0015	One-way ANOVA, Dunnett's	3
		A549	RBM15 OE	PTPRH	1.76	0.0144	Unpaired t-test	3
		H520	RBM15 OE	PTPRH	1.49	0.0418	Unpaired t-test	3
Figure S2C	Western blot	A549	shIGF2BP2#1	PTPRH	0.77	0.0042	One-way ANOVA, Dunnett's	3
		A549	shIGF2BP2#1	IGF2BP2	0.27	<0.0001	One-way ANOVA, Dunnett's	3
		A549	shIGF2BP2#2	PTPRH	0.71	0.0013	One-way ANOVA, Dunnett's	3
		A549	shIGF2BP2#2	IGF2BP2	0.34	<0.0001	One-way ANOVA, Dunnett's	3
		H520	shIGF2BP2#1	PTPRH	0.74	0.0027	One-way ANOVA, Dunnett's	3
		H520	shIGF2BP2#1	IGF2BP2	0.26	<0.0001	One-way ANOVA, Dunnett's	3
		H520	shIGF2BP2#2	PTPRH	0.79	0.0083	One-way ANOVA, Dunnett's	3
		H520	shIGF2BP2#2	IGF2BP2	0.31	<0.0001	One-way ANOVA, Dunnett's	3
		A549	IGF2BP2 OE	PTPRH	1.17	0.0035	Unpaired t-test	3
		A549	IGF2BP2 OE	IGF2BP2	1.49	0.0006	Unpaired t-test	3
		H520	IGF2BP2 OE	PTPRH	1.15	0.0293	Unpaired t-test	3
		H520	IGF2BP2 OE	IGF2BP2	1.4	0.0005	Unpaired t-test	3
Figure S2D	RT-qPCR	A549	shIGF2BP2#1	PTPRH	0.73	0.0175	One-way ANOVA, Dunnett's	3
		A549	shIGF2BP2#2	PTPRH	0.69	0.0105	One-way ANOVA, Dunnett's	3
		H520	shIGF2BP2#1	PTPRH	0.56	0.0116	One-way ANOVA, Dunnett's	3
		H520	shIGF2BP2#2	PTPRH	0.63	0.0257	One-way ANOVA, Dunnett's	3
		A549	IGF2BP2 OE	PTPRH	1.4	0.005	Unpaired t-test	3
		H520	IGF2BP2 OE	PTPRH	1.61	0.012	Unpaired t-test	3
Figure S2E	Western blot	A549	shPTPRH#1	PTPRH	0.27	<0.0001	One-way ANOVA, Dunnett's	3
		A549	shPTPRH#2	PTPRH	0.26	<0.0001	One-way ANOVA, Dunnett's	3
		H520	shPTPRH#1	PTPRH	0.22	<0.0001	One-way ANOVA, Dunnett's	3
		H520	shPTPRH#2	PTPRH	0.25	<0.0001	One-way ANOVA, Dunnett's	3
		A549	PTPRH OE	PTPRH	1.44	0.0005	Unpaired t-test	3
		H520	PTPRH OE	PTPRH	1.58	<0.0001	Unpaired t-test	3
Figure S2F	RT-qPCR	A549	shPTPRH#1	PTPRH	0.36	0.0001	One-way ANOVA, Dunnett's	3
		A549	shPTPRH#2	PTPRH	0.26	<0.0001	One-way ANOVA, Dunnett's	3
		H520	shPTPRH#1	PTPRH	0.31	<0.0001	One-way ANOVA, Dunnett's	3
		H520	shPTPRH#2	PTPRH	0.38	0.0002	One-way ANOVA, Dunnett's	3
		A549	PTPRH OE	PTPRH	7.9	0.0001	Unpaired t-test	3
		H520	PTPRH OE	PTPRH	8.1	<0.0001	Unpaired t-test	3
Figure S2G	Transwell	A549	shPTPRH#1	Migration	0.53	0.0023	One-way ANOVA, Dunnett's	3
		A549	shPTPRH#2	Migration	0.55	0.0029	One-way ANOVA, Dunnett's	3
		A549	shPTPRH#1	Invasion	0.42	0.0005	One-way ANOVA, Dunnett's	3
		A549	shPTPRH#2	Invasion	0.36	0.0003	One-way ANOVA, Dunnett's	3
		A549	PTPRH OE	Migration	2.84	<0.0001	Unpaired t-test	3
		A549	PTPRH OE	Invasion	1.99	0.0001	Unpaired t-test	3
Figure S2H	Transwell	H520	shPTPRH#1	Migration	0.52	0.0007	One-way ANOVA, Dunnett's	3
		H520	shPTPRH#2	Migration	0.54	0.0008	One-way ANOVA, Dunnett's	3
		H520	shPTPRH#1	Invasion	0.51	0.0002	One-way ANOVA, Dunnett's	3
		H520	shPTPRH#2	Invasion	0.54	0.0003	One-way ANOVA, Dunnett's	3
		H520	PTPRH OE	Migration	1.96	0.0004	Unpaired t-test	3
		H520	PTPRH OE	Invasion	1.73	0.0022	Unpaired t-test	3
Figure S2I	CCK-8	A549	shPTPRH#1	Proliferation (72 h)	0.73	<0.0001	Two-way ANOVA, Tukey's	3
		A549	shPTPRH#2	Proliferation (72 h)	0.78	<0.0001	Two-way ANOVA, Tukey's	3
		A549	PTPRH OE	Proliferation (72 h)	1.29	<0.0001	Two-way ANOVA, Sidak's	3
Figure S2J	CCK-8	H520	shPTPRH#1	Proliferation (72 h)	0.85	0.0001	Two-way ANOVA, Dunnett's	3
		H520	shPTPRH#2	Proliferation (72 h)	0.9	0.0248	Two-way ANOVA, Dunnett's	3
		H520	PTPRH OE	Proliferation (72 h)	1.19	0.0004	Two-way ANOVA, Sidak's	3
